# Supplementary material for: Geographic distribution of C4 species and its phylogenetic structure across China
Source: Front Plant Sci. 2023 Jun 8;14:1214980. doi: 10.3389/fpls.2023.1214980 (PMC10285315; doi:10.3389/fpls.2023.1214980)
Supplement: Supplementary file 2 [file Table_1.xlsx]

## Sheet: References
Abbreviation	Lists of references which we collected data from:
CoLC	Catalogue of Life China, http://www.catalogueoflife.org/annual-checklist/2019/search/all
CVH	Chinese Virtual Herbarium, https://www.cvh.ac.cn/
FOC	Flora of China, http://www.iplant.cn/foc
GBIF	Global Biodiversity Information Facility, https://www.gbif.org/
LVCP	The Leipzig Catalogue of Vascular Plants（LCVP, https://github.com/idiv-biodiversity/LCVP）
NSII	National Specimen Information Infrastructure, http://www.nsii.org.cn/2017/.
TPL	The Plant List, http://www.theplantlist.org/
[01]	Yin LJ, Li MR. 1997. A study on the geographic distribution and ecology of C4 plants in China Ⅰ. C4 plant distribution in China and their relation with regional climatic condition. Acta Ecologica Sinica, 17 (4): 350-363. (In Chinese)
[02]	Wang RZ, Ma L. 2016. Climate-driven C4 plant distributions in China: divergence in C4 taxa. Scientific Reports, 6, 27977. doi: 10.1038/srep27977
[03]	Tang HP, Liu SR. 2001. The List of C4 Plants in NeiMongol Area. Acta Scientiarum Naturalium Universitatis NeiMongol, 32(4): 431-438. (In Chinese)
[05]	Lin ZF, Guo JY, Ehleringer J. 1988. New C4 and CAM plants. Journal of Wuhan Botanical Research, 6(4): 371-374. (In Chinese)
[06]	Liu YF, Huang ZS, Qian CJ, Fu YH, Yu YH, Yan LB. 2019. Species composition and water ecotype division of C4 plant in Guizhou Karst area. Guihaia, 39(8): 1092-1106. (In Chinese)
[07]	Li MC, Yi XF, Zhang XA, Li LX. 2005. The List of C4 Plants in Alpine Locality of Qinghai Plateau. Acta Botanica Boreali-Occidentalia Sinica 25(5): 1046-1050. (In Chinese)
[08_1]	Wen ZB, Zhang ML. 2011. Anatomical types of leaves and assimilating shoots and carbon 13C/12C isotope fractionation in Chinese representatives of Salsoleae s.l. (Chenopodiaceae). Flora - Morphology, Distribution, Functional Ecology of Plants, 206(8): 720-730.
[08_2]	Wen ZB, Zhang ML. 2014. Anatomical Types and 13C/12C Values of Assimilating Organs in 30 C4 Species from Chenopodiaceae in Xinjiang, China. Journal of Desert Research 34(4): 1015-1022. (In Chinese)
[08_3]	Wen ZB, Zhang ML. 2016. Anatomical Study of Leaves and Cotyledons of 17 C4 Species from Genus Salsola (Chenopodiaceae) in Xinjiang. Arid Zone Reserach, 33(1): 101-107. (In Chinese)
[09_1]	Wang GA, Han JM, Zhou LP, Xiong XG, Tan M, Wu ZH, Peng J. 2006. Carbon isotope ratios of C4 plants in loess areas of North China. Science in China: Series D Earth Sciences 49(1): 97-102.
[09_2]	Wang GA, Han JM, Zhou LP, Xiong XG, Wu ZH. 2005. Carbon isotope ratios of plants and occurrences of C4 species under different soil moisture regimes in arid region of Northwest China. Physiologia Plantarum 125: 74-81.
[10-1]	Ma, J. Y., Sun, W., Sun, H. L., Wang, S. M. 2012. Stable carbon isotope characteristics of desert plants in the Junggar Basin, China. Ecological research, 27(1), 115-124.
[10-2]	Sun HL. 2007. Stable carbon isotope characteristics of desert plants in the Junggar Basin. Master Degree thesis, Shihezi University. (In Chinese)
[10-3]	Sun HL, Ma JY, Wang SM, Zhang X. 2007. The Study of Stable Carbon Isotope Composition in Desert Plants of Junggar Basin. Journal of Desert Research, 27(6): 972-976. (In Chinese)
[11]	Wang RZ. 2007. δ13C values, photosynthetic pathways and plant functional types for some plants from saline meadows, Northeastern China. Photosynthetica, 45: 18-22.
[12]	Yang HB, Li XX, Yu DG, Liu GD, Luo LJ. 2011. Anatomical Characteristics of C4 and C3 Photosynthetic-pathway Poaceae Plants in Hainan. Chinese Bulletin of Botany, 46 (4): 456–469. (In Chinese)
[13]	Dilixiati H, Amanulla E, Paerhatia A. 2016. Anatomical Structure of 12 Desert Ephemeral Species Leaves and Their Adaptability on Desert Environment. Acta Botanica Boreali-Occidentalia Sinica, 36(12): 2448-2453. (In Chinese)
[14]	Lin ZF, Guo JY. 1986. C4 and CAM plants in Guangdong. Acta Botanic Austro Sinica directed by south China Institute of Botany, Chinese Academy of Sciences, 2: 171-178. (In Chinese)
[15]	Wang S, He XH. 1991. Plants with C3 and C4 photosynthetic pathway in Yunnan province. Journal of Yunnan Normal University, 11(2): 69-75. (In Chinese)
[16]	Feng Y, Duan SM, Mu SY, Zhao L, Zhao XH. 2012. Geographic distribution and ecology of C4 plants in Xinjiang. Arid Land Geography, 35(1): 145-153. (In Chinese)
[17]	Su PX, Xie TT, Zhou ZJ. 2011. Geographic distribution of C4 plant species in desert regions of China and its relation with climate factors. Journal of Desert Research, 31(2): 267-275. (In Chinese)
[18]	Su PX, Xie TT, Zhou ZJ. 2011. C4 plant species and geographical distribution in relation to climate in the desert vegetation of china. Sciences in Cold and Arid Regions, 3(5): 0381-0391.
[19]	Wang RZ. 2002. The C4 photosynthetic pathway and life forms in grassland species from North China. Photosynthetica, 40 (1): 97-102.
[20]	Wang RZ. 2006. The occurrence of C4 photosynthesis in Yunnan province, a tropical region in South-western China. Photosynthetica, 44(2): 286-292.
[21_1]	Liu XQ. 2006. Study on Plant Functional Types from North-Beijing Agro-pastoral Ecotone. Doctor Dissertation. Chinese Academy of Sciences, Beijing. (In Chinese)
[21_2]	Liu XQ, Wang RZ, Li YZ. 2004. Photosynthetic Pathway Types in Rangeland Plant Species from Inner Mongolia, North China. Photosynthetica, 42(3): 339-344.
[21_3]	Liu XQ, Wang RZ. 2006. Photosynthetic pathway and morphological functional types in the vegetation from North-Beijing agro-pastoral ecotone, China. Photosynthetica, 44(3): 365-386.
[21_4]	Liu XQ, Wang RZ. 2006. Analysis of C4 plants in term of habitats and morphological functional types in agro-pastoral ecotone North to the Beijing, China. Acta Ecological Sinica, 26(5): 1509-1515. (In Chinese)
[22]	Wang RZ. 2003. Natural occurrence and backwater infection of C4 plants in the vegetation of the Yangtze hydropower three gorges project region. Photosynthetica, 41(1): 43-48.
[23_1]	Wang L, Lv HY, Wu NQ, Chu D, Han JM, Wu YH, Wu HB, Gu ZY. 2004. Discovery of C4 plants at high altitudes on the Qinghai-Tibet Plateau. Chinese Science Bulletin, 49(13), 1290-1293. (In Chinese)
[23_2]	Wang, L., Lu, H. Y., Wu, N. Q. 2003. Altitudinal trends of stable carbon isotope composition for Poeceae in Qinghai-Xizang plateau. Quaternary Sciences, 23(5), 573-580. (In Chinese)
[24]	Wang RZ. 2003. C4 plants in the vegetation of Tibet, China: their natural occurrence and altitude distribution pattern. Photosynthetica, 41(1): 21-26.
[25]	Wang RZ. 2006. The occurrence of C4 plants and their morphological functional types in the vegetation of Xinjiang, China. Photosynthetica, 44(2): 293-298.
[26]	Wang Xin. 2017. Application of stable isotope technique in research feeding habits of rodents in desert region. Master Dissertation. Inner Mongolia Agricultural University, Huhehaote. (In Chinese)
[27]	Song BY. 1993. Typical C4 plants in NeiMongol steppe. Plants, 4: 8-9. (In Chinese)
[28_1]	Wang RZ. 2003. Photosynthetic pathway and morphological functional types in the steppe vegetation from Inner Mongolia, North China. Photosynthetica, 41 (1): 143-150.
[28_2]	Wang RZ. 2004. C4 plants and their relations with desertification in Hunshandake desert grassland. Acta Ecological Sinica, 24(10): 2225-2229. (In Chinese)
[29]	Wang RZ. 2002. Photosynthetic pathway types of forage species along grazing gradient from the Songnen grassland, Northeastern China. Photosynthetica, 40(1): 57-61.
[30]	Wang RZ. 2002. Photosynthetic pathways and life forms in different grassland types from North China. Photosynthetica, 40 (2): 243-250.
[31]	Wang RZ. 2002. Photosynthetic pathways, life forms and reproductive types for forage species along desertification gradient on Hunshandake desert, North China. Photosynthetica, 40 (3): 321-329.
[32]	Wang RZ. 2004. C4 Species and Their response to large-scale longitudinal climate changes along Northeast China Transect (NECT). Photosynthetica, 42(1); 71-79.
[33]	Wang RZ. 2004. Plant Functional Types and Their Ecological Responses to Salinization in Saline Grasslands, Northeastern China. Photosynthetica, 42(4), 511-519.
[34]	Wang RZ. 2005. C3 and C4 photosynthetic pathways and life form types for native species from agro-forestry region, Northeastern China. Photosynthetica, 43:535 - 549.
[35]	Wang RZ. 2004. Photosynthetic and Morphological functional types from different steppe communities in Inner Mongolia, North China. Photosynthetica, 2004, 42(4): 493-503.
[36]	Wang RZ. 2004. Photosynthetic pathways and life form types for native plant species from Hulunbeier rangelands, Inner Mongolia, North China. Photosynthetica, 42(2): 219-227.
[37]	Niu SL, Jiang GM, Gao LM, Li YG, Liu MZ. 2003. Comparison of gas exchange traits of different plant species in Hunshandak and area. Acta Phytoecologica Sinica, 27(3):318-324. (In Chinese)
[38]	Zhang XK, Wang HJ, Ru HJ, Zhao WH. 2010. Riparian C4 Plants on the Mainstream of the Yellow River: Assemblage Characteristics and Their Indication on the Effects of Reservoirs. Journal of Wuhan Botanical Research, 28(5), 568-576. (In Chinese)
[39]	Chen H, Xu XL, Song MH, Ouyang H. 2008. Photosynthetic pathway of dominant plant species in the Qaidam Basin: evidence from foliar stable carbon isotope measurement. Photosynthetica, 46(2): 303.
[4]	Yin LJ, Wang P. 1997. Distribution of C3 and C4 photosynthetic pathways of plants on the steppe of northeastern China. Acta Ecologica Sinica, 17(2), 113-123. (In Chinese)
[40]	Fang Y, Wen ZB, Gulnur S, Wang XY. 2014. Study of the relationship between compositions of shrub plant of stable-carbon-isotope and environmental factors in Xinjiang representatives of Chenopodiaceae. Contemporary problems of ecology, 7(3): 301-307.
[41]	Su, P. (2022). Review and prospect of the researches on C4 woody plants and soil inorganic carbon sequestration in deserts of China. Journal of Desert Research, 42(1), 23-33.
[42]	Voznesenskaya E V，Franceschi V R，Kiirats O，et al. Kranz anatomy is not essential for terrestrial C4 plant photosynthesis ［J］.Nature，2001，414：543-546.
[43]	Kadereit, G. , Mavrodiev, E. V. , Zacharias, E. H. , & Sukhorukov, A. P. . (2010). Molecular phylogeny of atripliceae (chenopodioideae, chenopodiaceae): implications for systematics, biogeography, flower and fruit evolution, and the origin of c4 photosynthesis. American Journal of Botany, 97(10), 1664-1687.
[R01]	Osborne CP, Salomaa A, Kluyver TA, et al. 2015. A global database of C4 photosynthesis in grasses. New Phytologist 204(3): 441-446.
[R02]	Zhang, A.; Hu, X.; Yao, S.;Yu, M.; Ying, Z. Alien, Naturalized and Invasive Plants in China. Plants, 2021, 10, 2241. https://doi.org/10.3390/plants10112241
[R03]	Li MR. 1993. Directory C4 photosynthesis plants. Plant Physiology Communications 29(2): 148-159.
[R04]	Pyankov VI, Gunin PD, Tsoog S, et al. 2000. C4 plants in the vegetation of Mongolia: their natural occurrence and geographical distribution in relation to climate. Oecologia 123(1): 15-31.
[R05]	Akhani H, Trimborn P, Ziegler H. 1997. Photosynthetic pathways in Chenopodiaceae from Africa, Asia and Europe with their ecological, phytogeographical and taxonomical importance. Plant Systematics and Evolution 206: 187-221.
[R06]	Bruhl JJ, Wilson KL. 2007. Towards a comprehensive survey of C3 and C4 photosynthetic pathways in Cyperaceae. Aliso: A Journal of Systematic and Evolutionary Botany 23(1): 99-148.
[R07]	Ghaffari SM, Balaei Z, Chatrenoor T, Akhani H. 2015. Cytology of SW Asian Chenopodiaceae: new data from Iran and a review of previous records and correlations with life forms and C4 photosynthesis. Plant systematics and evolution 301(2): 501-521.

## Sheet: Data
Class	Family	Genus	sp_no	Species_in_tree	Latin_names_in_references	Photosynthetic_pathway	Evidence_of_C4_pathway	δ13C_value(‰)	Kranz	C4/C3_in_China	C4/C3_in_the_world[R03–R07]	The_world_C4_database[R01]	Distribution[FOC]	Lifeform[FOC]	Invasiveness[R02]	Dispute
1_Dicotyledoneae	Aizoaceae	Trianthema	sp001	Trianthema_portulacastrum	Trianthema_portulacastrum[2]	C4	C4[1,2,R03]	×	×	C4[1,2]	C4[R03]	×	Guangdong,Hainan,Taiwan	Annual	×	×
1_Dicotyledoneae	Amaranthaceae	Alternanthera	sp002	Alternanthera_bettzickiana	Alternanthera_bettzickiana[1,6]/Alternanthera_ficoides[2]	C4	C4[1,2,6]	×	×	C4[1,2,6]	×	×	Anhui,Chongqing,Fujian,Gansu,Guangdong,Guangxi,Guizhou,Hainan,Hebei,Heilongjiang,Henan,Hubei,Hunan,Jiangsu,Jiangxi,Jilin,Liaoning,NeiMongol,Ningxia,Qinghai,Shaanxi,Shandong,Shanxi,Sichuan,Taiwan,Xinjiang,Xizang,Yunnan,Zhejiang	Perennial	Alien&Naturalized&Non–invasive	×
1_Dicotyledoneae	Amaranthaceae	Alternanthera	sp654	Alternanthera_philoxeroides	Alternanthera_philoxeroides[5]	C3	×	–29.3[5];	×	C3[5]	×	×	Hebei,Fujian,Guangxi,Hebei,Hubei,Hunan,Jiangsu,Jiangxi,Sichuan,Taiwan,Zhejiang	Perennial	Alien&Naturalized&Invasive	×
1_Dicotyledoneae	Amaranthaceae	Alternanthera	sp003	Alternanthera_pungens	Alternanthera_pungens[1,2]/Alternanthera_repens[2]	C4	C4[1,2,R03]	×	×	C4[1,2]	C4[R03]	×	Fujian,Sichuan	Annual	Alien&Naturalized&Invasive	×
1_Dicotyledoneae	Amaranthaceae	Amaranthus	sp004	Amaranthus_albus	Amaranthus_albus[1–4,25,19,17,10,18]	C4	δ13C&Kranz	–12.4[10];	with_Kranz[25]	C4[1,2,1–4,25,19,17,10,18]	C4[R03,R04]	×	Hebei,Heilongjiang,NeiMongol,Xinjiang	Annual	Alien&Naturalized&Invasive	×
1_Dicotyledoneae	Amaranthaceae	Amaranthus	sp005	Amaranthus_blitoides	Amaranthus_blitoides[1–4,30,32,19,33,17,18]	C4	δ13C	–16.00[4];	×	C4[1,2,1–4,30,32,19,33,17,18]	C4[R03,R04]	×	Hebei,Liaoning,NeiMongol	Annual	Alien&Naturalized&Invasive	×
1_Dicotyledoneae	Amaranthaceae	Amaranthus	sp006	Amaranthus_blitum	Amaranthus_lividus[2,17,1,15,19,22,25,20,6,18]/Amaranthus_livdis[32]/Amaranthus_ascendens[36,5,33,32,19,30,4]	C4	δ13C&Kranz	–16.00[4];–13.20[5];	with_Kranz[25]	C4[1,2,17,1,15,19,22,25,20,6,18,36,5,33,32,19,30,4,32]	C4[R03]	×	Anhui,Fujian,Gansu,Guangdong,Guangxi,Guizhou,Hainan,Hebei,Heilongjiang,Henan,Hubei,Hunan,Jiangsu,Jiangxi,Jilin,Liaoning,Shaanxi,Shandong,Shanxi,Sichuan,Taiwan,Xinjiang,Yunnan,Zhejiang	Annual	Alien&Naturalized&Invasive	×
1_Dicotyledoneae	Amaranthaceae	Amaranthus	sp007	Amaranthus_caudatus	Amaranthus_caudatus[25,20,2,22,19,15,1,4,14]	C4	Kranz	×	with_Kranz[25]	C4[1,2,25,20,2,22,19,15,1,4,14]	C4[R03]	×	Anhui,Chongqing,Fujian,Gansu,Guangdong,Guangxi,Guizhou,Hainan,Hebei,Heilongjiang,Henan,Hubei,Hunan,Jiangsu,Jiangxi,Jilin,Liaoning,NeiMongol,Ningxia,Qinghai,Shaanxi,Shandong,Shanxi,Sichuan,Taiwan,Xinjiang,Xizang,Yunnan,Zhejiang	Annual	Alien&Naturalized&Non–invasive	×
1_Dicotyledoneae	Amaranthaceae	Amaranthus	sp008	Amaranthus_cruentus	Amaranthus_paniculatus[25,2,22,24,19,1,4,7,6]/Amaranthus_cruentus[2]	C4	δ13C&Kranz	–13.6[7];	with_Kranz[25]	C4[1,2,25,2,22,24,19,1,4,7,6,2]	C4[R03,R04]	×	Anhui,Chongqing,Fujian,Gansu,Guangdong,Guangxi,Guizhou,Hainan,Hebei,Heilongjiang,Henan,Hubei,Hunan,Jiangsu,Jiangxi,Jilin,Liaoning,NeiMongol,Ningxia,Qinghai,Shaanxi,Shandong,Shanxi,Sichuan,Taiwan,Xinjiang,Xizang,Yunnan,Zhejiang	Annual	Alien&Naturalized&Invasive	×
1_Dicotyledoneae	Amaranthaceae	Amaranthus	sp009	Amaranthus_hybridus	Amaranthus_hybridus[2,1,6]/Amaranthus_chlorostachys[2]	C4	C4[1,2,6,2,R03]	×	×	C4[1,2,6]	C4[R03]	×	Anhui,Fujian,Guizhou,Henan,Hubei,Hunan,Jiangsu,Jiangxi,Shaanxi,Sichuan,Zhejiang	Annual	Alien&Naturalized&Invasive	×
1_Dicotyledoneae	Amaranthaceae	Amaranthus	sp010	Amaranthus_hypochondriacus	Amaranthus_hypochondriacus[25,2,15,1,7,14]	C4	δ13C&Kranz	–14.9[7];	with_Kranz[25]	C4[1,2,25,2,15,1,7,14]	C4[R03]	×	Hebei,Jilin,NeiMongol,Sichuan,Xinjiang,Yunnan	Annual	Alien&Naturalized&Invasive	×
1_Dicotyledoneae	Amaranthaceae	Amaranthus	sp011	Amaranthus_retroflexus	Amaranthus_retroflexus[1–4,6,7,9,11,14,17–22,25,27–38]	C4	δ13C	–11.92[11];–15.60[4];–12.2_to–11.4[9];–13.1[7];	×	C4[1,2,1–4,6,7,9,11,14,17–22,25,27–38]	C4[R03,R04]	×	Gansu,Hebei,Heilongjiang,Jilin,Liaoning,NeiMongol,Ningxia,Shaanxi,Shandong,Shanxi,Xinjiang,Zhejiang	Annual	Alien&Naturalized&Invasive	×
1_Dicotyledoneae	Amaranthaceae	Amaranthus	sp012	Amaranthus_retroflexus_var._delilei	Amaranthus_retroflexus_var._delilei[1]	C4	C4[1]	×	×	C4[1]	×	×	Hebei	Annual	×	×
1_Dicotyledoneae	Amaranthaceae	Amaranthus	sp013	Amaranthus_roxburghianus	Amaranthus_roxburghianus[17,38,18]	C4	C4[17,38,18]	×	×	C4[17,38,18]	×	×	Hebei,Henan,Gansu,Ningxia,Shaanxi,Shanxi,Sichuan,Xinjiang	Annual	×	C3[21]
1_Dicotyledoneae	Amaranthaceae	Amaranthus	sp014	Amaranthus_spinosus	Amaranthus_spinosus[20,2,15,1,14,6]	C4	C4[1,2,20,15,14,6,R03]	×	×	C4[1,2,20,15,14,6]	C4[R03]	×	Anhui,Fujian,Guangdong,Guangxi,Guizhou,Henan,Hubei,Hunan,Jiangsu,Jiangxi,Shaanxi,Shanxi,Sichuan,Taiwan,Yunnan,Zhejiang	Annual	Alien&Naturalized&Invasive	×
1_Dicotyledoneae	Amaranthaceae	Amaranthus	sp015	Amaranthus_tricolor	Amaranthus_tricolor[25,2,22,19,15,1,4,7,14,6]	C4	δ13C&Kranz	–13.6[7];	with_Kranz[4,25]	C4[1,2,25,2,22,19,15,1,4,7,14,6]	C4[R03]	×	Anhui,Chongqing,Fujian,Gansu,Guangdong,Guangxi,Guizhou,Hainan,Hebei,Heilongjiang,Henan,Hubei,Hunan,Jiangsu,Jiangxi,Jilin,Liaoning,NeiMongol,Ningxia,Qinghai,Shaanxi,Shandong,Shanxi,Sichuan,Taiwan,Xinjiang,Xizang,Yunnan,Zhejiang	Annual	Alien&Naturalized&Invasive	×
1_Dicotyledoneae	Amaranthaceae	Amaranthus	sp016	Amaranthus_viridis	Amaranthus_viridis[20,2,32,19,15,1,4,38,14]	C4	C4[1,2,20,32,19,15,4,38,14,R03]	×	×	C4[1,2,20,32,19,15,4,38,14]	C4[R03]	×	Anhui,Chongqing,Fujian,Guangdong,Guangxi,Guizhou,Hainan,Hebei,Heilongjiang,Henan,Hubei,Hunan,Jiangsu,Jiangxi,Jilin,Liaoning,NeiMongol,Shandong,Shanxi,Sichuan,Taiwan,Yunnan,Zhejiang	Annual	Alien&Naturalized&Invasive	×
1_Dicotyledoneae	Amaranthaceae	Anabasis	sp017	Anabasis_aphylla	Anabasis_aphylla[25,2,19,1,17,16,18,8]	C4	δ13C	–14.5[8];–12.572[40];–13.074[40];–13.656[40];	×	C4[1,2,,25,2,19,1,17,16,18,8]	C4[R03,R04,R05,R07]	×	Gansu,Xinjiang	Shrub	×	×
1_Dicotyledoneae	Amaranthaceae	Anabasis	sp018	Anabasis_brevifolia	Anabasis_brevifolia[25,2,32,3,1,17,16,18,8]	C4	δ13C&Kranz	–12.9[8];–9.9[10];–12.93[40];–14.284[40];	with_Kranz[8]	C4[1,2,25,2,32,3,1,17,16,18,8]	C4[R03,R04,R05]	×	Gansu,NeiMongol,Ningxia,Xinjiang	Shrub	×	×
1_Dicotyledoneae	Amaranthaceae	Anabasis	sp019	Anabasis_cretacea	Anabasis_cretacea[16]	C4	C4[16]	×	×	C4[16]	×	×	Xinjiang	Shrub	×	×
1_Dicotyledoneae	Amaranthaceae	Anabasis	sp020	Anabasis_elatior	Anabasis_elatior[25,2,17,16,18]/Anabasis_phyllophora[2,8]	C4	δ13C&Kranz	–13.5[8];–13.9[40];	with_Kranz[8]	C4[2,25,2,17,16,18,2,8]	C4[R04,R05]	×	Xinjiang	Shrub	×	×
1_Dicotyledoneae	Amaranthaceae	Anabasis	sp021	Anabasis_eriopoda	Anabasis_eriopoda[25,2,17,16,18,8]	C4	δ13C&Kranz	–12.96[8];–13.351[40];–11.555[40];	with_Kranz[8]	C4[2,25,2,17,16,18,8]	C4[R04,R05]	×	Xinjiang	Shrub	×	×
1_Dicotyledoneae	Amaranthaceae	Anabasis	sp022	Anabasis_pelliotii	Anabasis_pelliotii[25,2,17,18]	C4	Kranz	×	with_Kranz[25]	C4[2,25,2,17,18]	C4[R04]	×	Xinjiang	Shrub	×	×
1_Dicotyledoneae	Amaranthaceae	Anabasis	sp023	Anabasis_salsa	Anabasis_salsa[25,2,19,1,17,16,18,8]	C4	δ13C&Kranz	–11.56[8];–11.95[40];–12.848[40];–13.685[40];	with_Kranz[8,25]	C4[1,25,2,19,1,17,16,18,8]	C4[R03,R04,R05]	×	Xinjiang	Shrub	×	×
1_Dicotyledoneae	Amaranthaceae	Anabasis	sp024	Anabasis_truncata	Anabasis_truncata[25,2,17,18]/Anabasis truncatum[16,8]	C4	δ13C&Kranz	–12.545[8];–12.793[40];	with_Kranz[8]	C4[2,25,2,17,18,16,8]	C4[R04]	×	Xinjiang	Shrub	×	×
1_Dicotyledoneae	Amaranthaceae	Atriplex	sp655	Atriplex_aucheri	Atriplex_aucheri[10]	C3	×	–24.88‰[10];	×	C3[10,43]	×	×	Xinjiang	Annual	×	C4[16]
1_Dicotyledoneae	Amaranthaceae	Atriplex	sp025	Atriplex_cana	Atriplex_cana[25,2,17,16,18]	C4	δ13C	–13.9‰[R04];	×	C4[2,25,2,17,16,18]	C4[R04]	×	Xinjiang	Annual	×	C3[R05,40];–23.608‰[40];
1_Dicotyledoneae	Amaranthaceae	Atriplex	sp026	Atriplex_centralasiatica	Atriplex_centralasiatica[24,32,19,3,1,17,16,23,18,8]	C4	δ13C&Kranz	–13.9[7];–12.70[23];–13.5[8];	with_Kranz[8]	C4[1,24,32,19,3,1,17,16,23,18,8]	C4[R03,R05]	×	Gansu,Hebei,Jilin,Liaoning,NeiMongol,Ningxia,Qinghai,Shanxi,Xinjiang,Xizang	Annual	×	×
1_Dicotyledoneae	Amaranthaceae	Atriplex	sp027	Atriplex_dimorphostegia	Atriplex_dimorphostegia[2,19,1,17,16,18]	C4	C4[1,2,19,17,16,18,R03,R05]	×	×	C4[1,2,19,17,16,18]	C4[R03,R05]	×	Xinjiang	Annual	×	×
1_Dicotyledoneae	Amaranthaceae	Atriplex	sp028	Atriplex_fera	Atriplex_fera[16,27]	C4	C4[16,27]	×	×	C4[16,27]	×	×	Gansu,Hebei,Heilongjiang,Jilin,NeiMongol,Qinghai,Shaanxi,Shanxi,Xinjiang	Annual	×	×
1_Dicotyledoneae	Amaranthaceae	Atriplex	sp029	Atriplex_laevis	Atriplex_laevis[25,2,32,3,1,17,16,18]	C4	δ13C	–13.12[3];	×	C4[1,2,,25,2,32,3,1,17,16,18]	C4[R03,R04,R07]	×	NeiMongol,Xinjiang	Annual	×	C3[R05]
1_Dicotyledoneae	Amaranthaceae	Atriplex	sp656	Atriplex_micrantha	Atriplex_micrantha[16]	C3	×	×	×	C3[43]	C3[R05,R07]	×	Xinjiang	Annual	×	C4[16]
1_Dicotyledoneae	Amaranthaceae	Atriplex	sp030	Atriplex_nummularia	Atriplex_nummularia[1,2]	C4	C4[1,2,R03,R07]	×	×	C4[1,2]	C4[R03,R07]	×	Taiwan	Annual	Alien&Naturalized&Non–invasive	×
1_Dicotyledoneae	Amaranthaceae	Atriplex	sp031	Atriplex_patens	Atriplex_patens[16,7,27]	C4	δ13C	–16.1‰[7];	×	C4[16,7,27]	×	×	Gansu,Hebei,Heilongjiang,Jilin,Liaoning,NeiMongol,Ningxia,Qinghai,Shaanxi,Xinjiang	Annual	×	C3[21]
1_Dicotyledoneae	Amaranthaceae	Atriplex	sp032	Atriplex_repens	Atriplex_belangeri[2]	C4	C4[1,2,R03,R05]	×	×	C4[1,2]	C4[R03,R05]	×	Hainan	Shrub	×	×
1_Dicotyledoneae	Amaranthaceae	Atriplex	sp033	Atriplex_sibirica	Atriplex_sibirica[1,2,3,16–19,30,28,25,21,31,32,35,7,27,8]	C4	δ13C&Kranz	–14.39[3];–15.4[7];–11.7[8];	with_Kranz[8,25]	C4[1,2,3,16–19,30,28,25,21,31,32,35,7,27,8]	C4[R03,R04,R05]	×	Gansu,Hebei,Heilongjiang,Jilin,Liaoning,NeiMongol,Ningxia,Qinghai,Shaanxi,Xinjiang	Annual	×	×
1_Dicotyledoneae	Amaranthaceae	Atriplex	sp034	Atriplex_tatarica	Atriplex_tatarica[25,2,19,1,17,16,7,10,18,8]/Atriplex_rosea[2]	C4	δ13C&Kranz	–13.56[10];–12.6[8];–13.9[7];	with_Kranz[8]	C4[1,2,,25,2,19,1,17,16,7,10,18,8,2]	C4[R03,R04,R05,R07]	×	Gansu,Qinghai,Xinjiang,Xizang	Annual	×	×
1_Dicotyledoneae	Amaranthaceae	Atriplex	sp657	Atriplex_verrucifera	Atriplex_verrucifera[40]	C3	×	–25.718‰[40];	×	C3[40]	C3[R05]	×	Xinjiang	Shrub	×	C4[2,16]
1_Dicotyledoneae	Amaranthaceae	Axyris	sp035	Axyris_amaranthoides	Axyris_amaranthoides[3,17,7,18]	C4	δ13C	–14.1‰[3];	×	C4[3,17,7,18]	C4[R05]	×	Gansu,Hebei,Heilongjiang,Jilin,Liaoning,NeiMongol,Qinghai,Shaanxi,Xinjiang	Annual	×	C3[4,30,28,21,31,33–36];–26.691‰[21];
1_Dicotyledoneae	Amaranthaceae	Axyris	sp658	Axyris_hybrida	Axyris_hybrida[31]	C3	×	×	×	C3[31]	×	×	Gansu,Hebei,Heilongjiang,Henan,NeiMongol,Qinghai,Shanxi,Xinjiang,Xizang,Yunnan	Annual	×	C4[16]
1_Dicotyledoneae	Amaranthaceae	Bassia	sp036	Bassia_dasyphylla	Bassia_dasyphylla[30,28,36,24,32,19,35,33,3,1,16,7,37]	C3	×	–26.27‰[26];–25.113‰[21];	×	C3[30,28,36,24,32,19,35,33,3,1,16,7,37]	C3[R05]	×	Gansu,Hebei,Heilongjiang,Jilin,Liaoning,NeiMongol,Qinghai,Shandong,Shanxi,Xinjiang,Xizang	Annual	×	C4[1,7];;–15.6‰[7];
1_Dicotyledoneae	Amaranthaceae	Bassia	sp037	Bassia_hyssopifolia	Bassia_hyssopifolia[_25,2,32,3,1,17,16,18,8],_Echinopsilon_hyssopifolium[2]	C4	δ13C&Kranz	–12.91[3];–12.6[8];	with_Kranz[8]	C4[1,2,,25,2,32,3,1,17,16,18,8]	C4[R03,R04,R05,R07]	×	Gansu,Xinjiang	Annual	×	×
1_Dicotyledoneae	Amaranthaceae	Bassia	sp659	Bassia_sedoides	Bassia_sedoides[16]	C3	×	×	×	×	C3[R05]	×	Xinjiang	Annual	×	C4[16]
1_Dicotyledoneae	Amaranthaceae	Borszczowia	sp038	Borszczowia_aralocaspica	Borszczowia_aralocaspica[17,18,8,41]	C4	δ13C&Kranz	–13.8[8];	with_Kranz[8,41]	C4[17,18,8,41]	×	×	Xinjiang	Annual	×	×
1_Dicotyledoneae	Amaranthaceae	Camphorosma	sp039	Camphorosma_monspeliaca	Camphorosma_monspeliaca[2,19,1,17,18,8]	C4	δ13C&Kranz	–13.6[8];–12.334[40];–13.534[40];	with_Kranz[8]	C4[1,2,19,17,18,8]	C4[R05,R07]	×	Xinjiang	Shrub	×	×
1_Dicotyledoneae	Amaranthaceae	Camphorosma	sp040	Camphorosma_monspeliaca_subsp._lessingii	Camphorosma_monspeliaca_subsp._lessingii[17]/Camphorosma_lessingii[2,18]	C4	δ13C	–13.1[R04];	×	C4[2,17,2,18]	C4[R04]	×	Xinjiang	Shrub	×	×
1_Dicotyledoneae	Amaranthaceae	Girgensohnia	sp041	Girgensohnia_oppositiflora	Girgensohnia_oppositiflora[2,1,17,16,18,8]/Salsola_oppositiflora[2]	C4	δ13C&Kranz	–13.2[8];	with_Kranz[8]	C4[1,2,,2,1,17,16,18,8,2]	C4[R03,R05,R07]	×	Xinjiang	Annual	×	×
1_Dicotyledoneae	Amaranthaceae	Gomphrena	sp042	Gomphrena_celosioides	Gomphrena_celosioides[2,1,14]	C4	C4[1,2,14,R03]	×	×	C4[1,2,14]	C4[R03]	×	Hainan,Taiwan	Annual	Alien&Naturalized&Invasive	×
1_Dicotyledoneae	Amaranthaceae	Gomphrena	sp043	Gomphrena_globosa	Gomphrena_globosa[2,15,1,14]	C4	C4[1,2,15,14,R03]	×	×	C4[1,2,15,14]	C4[R03]	×	Fujian,Guangxi,Guizhou,Hebei,Hubei,Shanxi,Sichuan,Xinjiang,Zhejiang	Annual	Alien&Naturalized&Non–invasive	×
1_Dicotyledoneae	Amaranthaceae	Halimocnemis	sp044	Halimocnemis_karelinii	Halimocnemis_karelinii[16,8]	C4	δ13C&Kranz	–12.2[8];	with_Kranz[8]	C4[16,8]	C4[R05]	×	Xinjiang	Annual	×	×
1_Dicotyledoneae	Amaranthaceae	Halimocnemis	sp045	Halimocnemis_longifolia	Halimocnemis_longifolia[16]	C4	C4[16,R05]	×	×	C4[16]	C4[R05]	×	Xinjiang	Annual	×	×
1_Dicotyledoneae	Amaranthaceae	Halimocnemis	sp046	Halimocnemis_villosa	Halimocnemis_villosa[1,17,16,18]	C4	C4[1,17,16,18]	×	×	C4[1,17,16,18]	×	×	Xinjiang	Annual	×	×
1_Dicotyledoneae	Amaranthaceae	Halogeton	sp047	Halogeton_arachnoideus	Halogeton_arachnoideus[17,16]/Halogeton_arachnoides[18]/Micropeplis_arachnoidea[2,3,26]	C4	δ13C	–12.47[3];–13.22[26];	×	C4[2,17,16,2,3,26,18]	C4[R05]	×	Gansu,NeiMongol,Ningxia,Qinghai,Shaanxi,Shanxi,Xinjiang	Annual	×	×
1_Dicotyledoneae	Amaranthaceae	Halogeton	sp048	Halogeton_glomeratus	Halogeton_glomeratus[25,2,24,19,3,1,17,16,7,9,18,8]	C4	δ13C&Kranz	–13.63[3];–12.8[7];–13.4[7];–14.6[9];–11.3[8];	with_Kranz[8]	C4[1,2,25,2,24,19,3,1,17,16,7,9,18,8]	C4[R03,R04,R05]	×	Gansu,Qinghai,Xinjiang,Xizang	Annual	×	×
1_Dicotyledoneae	Amaranthaceae	Halogeton	sp049	Halogeton_glomeratus_var._tibeticus	Halogeton_glomeratus_var._tibeticus[24,1,17,7,18]/Halogeton_tibeticus[1,19]_	C4	δ13C	–12.8[7];	×	C4[1,24,1,17,7,18,1,19]	C4[R05]	×	Qinghai,Xinjiang,Xizang	Annual	×	×
1_Dicotyledoneae	Amaranthaceae	Halothamnus	sp050	Halothamnus_glaucus	Aellenia_glauca[2,19,1,17,16,18]/Salsola_glauca[2]	C4	C4[1,2,19,17,16,18,2,R03]	×	×	C4[1,2,19,17,16,18,2]	C4[R03]	×	Xinjiang	Shrub	×	×
1_Dicotyledoneae	Amaranthaceae	Haloxylon	sp051	Haloxylon_ammodendron	Haloxylon_ammodendron[25,2,19,3,1,17,16,7,10,18,8,41]/Haloxylon_aphyllum[2]	C4	δ13C&Kranz	–12.43[3];–13.68[10];–13.2[8];–14.88[26];–15.11[39];–12.969[40];–13.733[40];–14.305[40];	with_Kranz[8,41]	C4[1,2,,25,2,19,3,1,17,16,7,10,18,8,41,2]	C4[R03,R04,R05,R07]	×	Gansu,NeiMongol,Ningxia,Qinghai,Xinjiang	Shrub	×	×
1_Dicotyledoneae	Amaranthaceae	Haloxylon	sp052	Haloxylon_persicum	Haloxylon_persicum[2,19,1,17,16,18,8,41]	C4	δ13C&Kranz	–13.6[8];–13.933[40];–14.406[40];	with_Kranz[8,41]	C4[1,2,,2,19,1,17,16,18,8,41]	C4[R03,R05,R07]	×	Gansu,NeiMongol,Ningxia,Xinjiang	Shrub	×	×
1_Dicotyledoneae	Amaranthaceae	Horaninovia	sp053	Horaninovia_ulicina	Horaninowia_ulicina[16,10,8]	C4	δ13C&Kranz	–10.74[10];–12.5[8];	with_Kranz[8]	C4[16,10,8]	C4[R05,R07]	×	Xinjiang	Annual	×	×
1_Dicotyledoneae	Amaranthaceae	Horaninowia	sp054	Horaninowia_minor	Horaninowia_minor [16]	C4	C4[16]	×	×	C4[16]	×	×	Xinjiang	Annual	×	×
1_Dicotyledoneae	Amaranthaceae	Iljinia	sp055	Iljinia_regelii	Iljinia_regelii[25,2,17,16,18,8,40]	C4	δ13C&Kranz	–11.9[8];–12.97[40];–13.417[40];	with_Kranz[8]	C4[2,25,2,17,16,18,8,40]	C4[R04]	×	Gansu,Xinjiang	Shrub	×	×
1_Dicotyledoneae	Amaranthaceae	Kirilowia	sp056	Kirilowia_eriantha	Kirilowia_eriantha[16]	C4	C4[16,R05]	×	×	C4[16]	C4[R05]	×	Xinjiang	Annual	×	×
1_Dicotyledoneae	Amaranthaceae	Kochia	sp057	Kochia_krylovii	Kochia_krylovii[2,17,3,25,18]	C4	δ13C&Kranz	–13.30[3];	with_Kranz[25]	C4[2,17,3,25,18]	C4[R04]	×	Xinjiang	Annual	×	×
1_Dicotyledoneae	Amaranthaceae	Kochia	sp058	Kochia_laniflora	Kochia_laniflora[3,17,2,18,8]	C4	δ13C&Kranz	–12.97[3];–11.8[8];	with_Kranz[8]	C4[2,3,17,2,18,8]	C4[R05]	×	Xinjiang	Annual	×	×
1_Dicotyledoneae	Amaranthaceae	Kochia	sp059	Kochia_melanoptera	Kochia_melanoptera[2,7,16,17,3,25,18]/Kochia_macroptera[3]	C4	δ13C&Kranz	–12.43[3];–15.9[7];	with_Kranz[25]	C4[2,7,16,17,3,25,18,3]	C4[R04]	×	Gansu,Ningxia,Qinghai,Xinjiang	Annual	×	×
1_Dicotyledoneae	Amaranthaceae	Kochia	sp060	Kochia_odontoptera	Kochia_odontoptera[16]	C4	C4[16]	×	×	C4[16]	×	×	Xinjiang	Annual	×	×
1_Dicotyledoneae	Amaranthaceae	Kochia	sp061	Kochia_prostrata	Kochia_prostrata[30–33,19,35,28,36,25,2,21,3,16,17,16,7,27,10,9,21,8]/Kochia_prostrate[18]	C4	δ13C&Kranz	–14.036[21];–12.78[3];–14.83[10];–13.9[9];–11.8[8];–16.3[7];–14.661[40];–13.901[40];	with_Kranz[8,25]	C4[1,30–33,19,35,28,36,25,2,21,3,16,17,16,7,27,10,9,21,8,18]	C4[R03,R04,R05]	×	Gansu,Hebei,Heilongjiang,Liaoning,NeiMongol,Ningxia,Shaanxi,Shanxi,Xinjiang,Xizang	Shrub	×	×
1_Dicotyledoneae	Amaranthaceae	Kochia	sp062	Kochia_prostrata_var._canescens	Kochia_prostrata_var._canescens[1,10]	C4	δ13C	–14.83[10];	×	C4[1,10]	×	×	Gansu,NeiMongol,Ningxia,Xinjiang	Shrub	×	×
1_Dicotyledoneae	Amaranthaceae	Kochia	sp063	Kochia_prostrata_var._villosissima	Kochia_prostrata_var._villosissima[1]	C4	C4[1]	×	×	C4[1]	×	×	Xinjiang	Shrub	×	×
1_Dicotyledoneae	Amaranthaceae	Kochia	sp064	Kochia_scoparia	Kochia_scoparia[1–4,6–9,14–18,20,21,30–34,36,25,29,24,]/Kochia_scoparii[19]	C4	δ13C&Kranz	–14.9[7];–13.9[9];_to_–12.1[9];–11.1[8];	with_Kranz[8,25]	C4[1,2,1–4,6–9,14–18,20,21,30–34,36,25,29,24,19]	C4[R03,R04,R05]	×	Anhui,Chongqing,Fujian,Gansu,Guangdong,Guangxi,Guizhou,Hainan,Hebei,Heilongjiang,Henan,Hubei,Hunan,Jiangsu,Jiangxi,Jilin,Liaoning,NeiMongol,Ningxia,Qinghai,Shaanxi,Shandong,Shanxi,Sichuan,Taiwan,Xinjiang,Xizang,Yunnan,Zhejiang	Annual	×	×
1_Dicotyledoneae	Amaranthaceae	Kochia	sp065	Kochia_scoparia_var._sieversiana	Kochia_scoparia_var._sieversiana[2,7,17,1,3,21,18]/Kochia_sieversiana[39,30,28,36,1,4,19,27,33,35,11,32,2]	C4	δ13C	–11.42[11];–12.50[4];–13.1[7];	×	C4[1,2,7,17,1,3,21,18,39,30,28,36,1,4,19,27,33,35,11,32,2]	×	×	Anhui,Chongqing,Fujian,Gansu,Guangdong,Guangxi,Guizhou,Hainan,Hebei,Heilongjiang,Henan,Hubei,Hunan,Jiangsu,Jiangxi,Jilin,Liaoning,NeiMongol,Ningxia,Qinghai,Shaanxi,Shandong,Shanxi,Sichuan,Taiwan,Xinjiang,Xizang,Yunnan,Zhejiang	Annual	×	×
1_Dicotyledoneae	Amaranthaceae	Kochia	sp066	Kochia_stellaris	Kochia_iranica[2,16,17,16,25,18]	C4	δ13C	–13.9[R04];	×	C4[2,16,17,16,25,18]	C4[R04,R05]	×	Gansu,Xinjiang	Annual	×	×
1_Dicotyledoneae	Amaranthaceae	Londesia	sp067	Londesia_eriantha	Londesia_eriantha[2,17,25,18]	C4	Kranz	×	with_Kranz[25]	C4[2,17,25,18]	C4[R04]	×	Xinjiang	Annual	×	×
1_Dicotyledoneae	Amaranthaceae	Nanophyton	sp068	Nanophyton_erinaceum	Nanophyton_erinaceum[8]	C4	δ13C&Kranz	–13.47[8];–13.636[40];–13.49[40];–14.71[40];	with_Kranz[8]	C4[8]	C4[R05]	×	Xinjiang	Shrub	×	×
1_Dicotyledoneae	Amaranthaceae	Panderia	sp070	Panderia_turkestanica	Panderia_turkestanica[16,8]	C4	δ13C&Kranz	–12.9[8];	with_Kranz[8]	C4[16,8]	×	×	Xinjiang	Annual	×	×
1_Dicotyledoneae	Amaranthaceae	Petrosimonia	sp071	Petrosimonia_glaucescens	Petrosimonia_glaucescens[16,10,8]	C4	δ13C&Kranz	–12.21[10];–14[8];	with_Kranz[8]	C4[16,10,8]	×	×	Xinjiang	Annual	×	×
1_Dicotyledoneae	Amaranthaceae	Petrosimonia	sp072	Petrosimonia_sibirica	Petrosimonia_sibirica[2,25,17,16,18,8]	C4	δ13C&Kranz	–13.73[8];	with_Kranz[8,25]	C4[2,25,17,16,18,8]	C4[R04]	×	Xinjiang	Annual	×	×
1_Dicotyledoneae	Amaranthaceae	Petrosimonia	sp073	Petrosimonia_squarrosa	Petrosimonia_squarrosa[16]	C4	C4[16]	×	×	C4[16]	×	×	Xinjiang	Annual	×	×
1_Dicotyledoneae	Amaranthaceae	Salsola	sp074	Salsola_abrotanoides	Salsola_abrotanoides[7,3,16]	C4	δ13C	–11.36[3];–14.6[7];–12.273[40];	×	C4[7,3,16]	×	×	Gansu,Qinghai,Xinjiang	Shrub	×	×
1_Dicotyledoneae	Amaranthaceae	Salsola	sp075	Salsola_affinis	Salsola_affinis[16,10,8]/Climscoptera_affinis[2,8]/Salsola_beticolor[3,17,9,18,8]	C4	δ13C&Kranz	–13.13[3];–10.8[10];–12.7[9];–11.3[8];–11.29[8];	with_Kranz[8]	C4[2,16,10,8,3,17,9,18,8,2,8]	C4[R04,R05]	×	Xinjiang	Annual	×	×
1_Dicotyledoneae	Amaranthaceae	Salsola	sp076	Salsola_aperta	Salsola_aperta[16]	C4	C4[16,R05]	×	×	C4[16]	C4[R05]	×	Xinjiang	Annual	×	×
1_Dicotyledoneae	Amaranthaceae	Salsola	sp077	Salsola_arbuscula	Salsola_arbuscula[3,25,16,18,8,8,41]	C4	δ13C&Kranz	–12.35[3];–12.4[8];–13.804[40];	with_Kranz[8]	C4[3,25,16,18,8,8,41]	C4[R04,R05]	×	Gansu,NeiMongol,Ningxia,Xinjiang	Shrub	×	×
1_Dicotyledoneae	Amaranthaceae	Salsola	sp652	Salsola_arbusculiformis	Salsola_arbusculiformis[8,40]	C3–C4	×	–23.980[8];–27.930[40];	without_Kranz[8]	C3–C4[8,40]	C3–C4[R05]	×	Xinjiang	Shrub	×	×
1_Dicotyledoneae	Amaranthaceae	Salsola	sp078	Salsola_brachiata	Salsola_brachiata[2,17,16,19,16,18,8]/Climacoptera_brachiata[8]	C4	δ13C&Kranz	–12.24[8];	with_Kranz[8]	C4[1,2,17,16,19,16,18,8,8]	C4[R03]	×	Xinjiang	Annual	×	×
1_Dicotyledoneae	Amaranthaceae	Salsola	sp079	Salsola_chinghaiensis	Salsola_chinghaiensis[16]	C4	C4[16]	×	×	C4[16]	×	×	Qinghai	Annual	×	×
1_Dicotyledoneae	Amaranthaceae	Salsola	sp080	Salsola_collina	Salsola_collina[2,4,6–11,16–21,30–37,28,25,24,27,41]	C4	δ13C&Kranz	–14.1[7];–11.400[21];–11.98[11];_–12.58[10];–12.5[9];_to–11.5[9];–13.1[8];–13.77[26];	with_Kranz[4,8]	C4[1,2,4,6–11,16–21,30–37,28,25,24,27,41]	C4[R03,R04,R05]	×	Anhui,Gansu,Guizhou,Hebei,Heilongjiang,Henan,Hunan,Jiangsu,Jilin,Liaoning,NeiMongol,Ningxia,Qinghai,Shaanxi,Shandong,Shanxi,Sichuan,Xinjiang,Xizang,Yunnan	Annual	×	×
1_Dicotyledoneae	Amaranthaceae	Salsola	sp081	Salsola_dshungarica	Salsola_dschungarica[16,8]	C4	δ13C&Kranz	–12.4[8];–13.387[40];	with_Kranz[8]	C4[16,8]	×	×	Xinjiang	Shrub	×	×
1_Dicotyledoneae	Amaranthaceae	Salsola	sp082	Salsola_ferganica	Salsola_ferganica[16,10,8]/Climacoptera_ferganica[8]	C4	δ13C&Kranz	–10.81[10];–12.754[8];	with_Kranz[8]	C4[16,10,8,8]	×	×	Xinjiang	Annual	×	×
1_Dicotyledoneae	Amaranthaceae	Salsola	sp083	Salsola_foliosa	Salsola_foliosa[32,19,33,16,30,8]	C4	δ13C&Kranz	–11.98[8];	with_Kranz[8]	C4[32,19,33,16,30,8]	C4[R05,R07]	×	Xinjiang	Annual	×	×
1_Dicotyledoneae	Amaranthaceae	Salsola	sp084	Salsola_heptapotamica	Salsola_heptapotamica[16,10]/Climacoptera_obtusifolia[8]	C4	δ13C&Kranz	–10.41[10];–14.767[8];	with_Kranz[8]	C4[16,10,8]	×	×	Xinjiang	Annual	×	×
1_Dicotyledoneae	Amaranthaceae	Salsola	sp085	Salsola_ikonnikovii	Salsola_ikonnikovii[2,17,25,30,9,18]/Salsola_potaninii[3]	C4	δ13C&Kranz	—12.33[3];–13.44[3];–13.1[9];	with_Kranz[25]	C4[2,17,25,30,9,18,3]	C4[R04]	×	NeiMongol	Annual	×	×
1_Dicotyledoneae	Amaranthaceae	Salsola	sp086	Salsola_implicata	Salsola_implicata[16,8]	C4	Kranz	×	with_Kranz[8]	C4[16,8]	×	×	Xinjiang	Annual	×	×
1_Dicotyledoneae	Amaranthaceae	Salsola	sp660	Salsola_junatovii	Salsola_junatovii[40]	C3	×	–22.877‰[40];	×	C3[40]	×	×	Xinjiang	Shrub	×	C4[16]
1_Dicotyledoneae	Amaranthaceae	Salsola	sp087	Salsola_komarovii	Salsola_komarovii[36]	C4	C4[36]	×	×	C4[36]	×	×	Hebei,Heilongjiang,Jiangsu,Jilin,Liaoning,NeiMongol,Shandong,Zhejiang	Annual	×	C3[21]
1_Dicotyledoneae	Amaranthaceae	Salsola	sp088	Salsola_korshinskyi	Salsola_korshinskyi[16]	C4	C4[16]	×	×	C4[16]	×	×	Xinjiang	Annual	×	×
1_Dicotyledoneae	Amaranthaceae	Salsola	sp089	Salsola_lanata	Salsola_lanata[2,17,16,19,16,18,8]/Climacoptera_lanata[8]	C4	δ13C&Kranz	–14.64[8];	with_Kranz[8]	C4[1,2,17,16,19,16,18,8,8]	C4[R03,R05]	×	Xinjiang	Annual	×	×
1_Dicotyledoneae	Amaranthaceae	Salsola	sp653	Salsola_laricifolia	Salsola_laricifolia[8,40]	C3–C4	×	–22.062‰[8];–24.597‰[40];–23.677‰[40];	without_Kranz[8]	C3–C4[8,40];C4[16,3,32,19]	×	×	Xinjiang	Shrub	×	×
1_Dicotyledoneae	Amaranthaceae	Salsola	sp090	Salsola_micranthera	Salsola_micranthera[16,8]	C4	δ13C&Kranz	–14.724[8];	with_Kranz[8]	C4[16,8]	×	×	Xinjiang	Annual	×	×
1_Dicotyledoneae	Amaranthaceae	Salsola	sp091	Salsola_monoptera	Salsola_monoptera[2,24]	C4	δ13C	–13.3[7];	×	C4[2,24]	C4[R04]	×	NeiMongol,Qinghai,Xinjiang,Xizang	Annual	×	×
1_Dicotyledoneae	Amaranthaceae	Salsola	sp092	Salsola_nepalensis	Salsola_nepalensis[24]	C4	C4[24]	×	×	C4[24]	×	×	Xizang	Annual	×	×
1_Dicotyledoneae	Amaranthaceae	Salsola	sp093	Salsola_nitraria	Salsola_nitraria[16,8]	C4	Kranz	×	with_Kranz[8]	C4[16,8]	C4[R05]	×	Xinjiang	Annual	×	×
1_Dicotyledoneae	Amaranthaceae	Salsola	sp094	Salsola_orientalis	Salsola_orientalis[18,8,8]/Salsola_orientalia[2,1,16,19]/Salsola_rigida[2]	C4	δ13C&Kranz	–13.6[8];–12.838[40];	with_Kranz[8]	C4[1,2,18,8,8,2,2,1,16,19]	C4[R03,R05]	×	Xinjiang	Shrub	×	×
1_Dicotyledoneae	Amaranthaceae	Salsola	sp095	Salsola_passerina	Salsola_passerina[2,3,16,18,41]/Salsola_gemmascens_subsp._passerina[2]	C4	δ13C	–13.06[3];	×	C4[2,3,16,18,41,2]	C4[R04]	×	Gansu,NeiMongol,Ningxia,Qinghai	Shrub	×	×
1_Dicotyledoneae	Amaranthaceae	Salsola	sp096	Salsola_paulsenii	Salsola_paulsenii[2,7,17,16,19,25,16,18,8]	C4	δ13C&Kranz	–14.3[7];–13.2[8];	with_Kranz[8]	C4[1,2,7,17,16,19,25,16,18,8]	C4[R03,R04,R05]	×	Xinjiang	Annual	×	×
1_Dicotyledoneae	Amaranthaceae	Salsola	sp097	Salsola_pellucida	Salsola_pellucida[2,10,7,17,1,3,19,16,18,8]	C4	δ13C&Kranz	–13.8[7];–14.3[10];–11.3[8];	with_Kranz[8]	C4[1,2,10,7,17,1,3,19,16,18,8]	C4[R03]	×	Gansu,NeiMongol,Ningxia,Qinghai,Xinjiang	Annual	×	×
1_Dicotyledoneae	Amaranthaceae	Salsola	sp098	Salsola_praecox	Salsola_praecox[16,1,17,2,18]/Salsola_praecor[19,8]	C4	Kranz	×	with_Kranz[8]	C4[1,2,16,1,17,2,18,19,8]	C4[R03,R05]	×	Xinjiang	Annual	×	×
1_Dicotyledoneae	Amaranthaceae	Salsola	sp099	Salsola_rosacea	Salsola_rosacea[17,25,16,18,8]	C4	δ13C&Kranz	–13.8[8];	with_Kranz[8,25]	C4[17,25,16,18,8]	C4[R04]	×	Xinjiang	Annual	×	×
1_Dicotyledoneae	Amaranthaceae	Salsola	sp100	Salsola_sinkiangensis	Salsola_sinkiangensis[16]	C4	C4[16]	×	×	C4[16]	×	×	Gansu,Xinjiang	Annual	×	×
1_Dicotyledoneae	Amaranthaceae	Salsola	sp101	Salsola_soda	Salsola_soda[16,2,8]	C4	Kranz	×	with_Kranz[8]	C4[1,,16,2,8]	C4[R03,R05,R07]	×	Xinjiang	Annual	×	×
1_Dicotyledoneae	Amaranthaceae	Salsola	sp102	Salsola_subcrassa	Salsola_subcrassa[16,8]/Climscoptera_subcrassa[2,8]	C4	δ13C&Kranz	–13.1[8];–13.07[8];	with_Kranz[8]	C4[2,16,8,2,8]	C4[R04]	×	Xinjiang	Annual	×	×
1_Dicotyledoneae	Amaranthaceae	Salsola	sp103	Salsola_sukaczevii	Salsola_sukaczevii[16]	C4	C4[16]	×	×	C4[16]	×	×	Xinjiang	Annual	×	×
1_Dicotyledoneae	Amaranthaceae	Salsola	sp104	Salsola_tamariscina	Salsola_tamariscina[16]	C4	C4[16,R05]	×	×	C4[16]	C4[R05]	×	Xinjiang	Annual	×	×
1_Dicotyledoneae	Amaranthaceae	Salsola	sp105	Salsola_tragus	Salsola_ruthenica[27,17,23,21,16,9,18,8]/Salsola_kali_auct._non_L.[24]/Salsola_pestifer[36,3,19,32,28,30]	C4	δ13C&Kranz	–11.20[23];–13.4[9];–12.8[9];–12.6[9];–13.672[8];–12.9[7];	with_Kranz[8]	C4[27,17,23,21,16,9,18,8,36,3,19,32,28,30,24]	C4[R03]	×	Gansu,Hebei,Heilongjiang,Jiangsu,Jilin,Liaoning,NeiMongol,Ningxia,Qinghai,Shaanxi,Shandong,Shanxi,Xinjiang,Xizang	Annual	×	×
1_Dicotyledoneae	Amaranthaceae	Salsola	sp106	Salsola_zaidamica	Salsola_zaidamica[16,8]	C4	δ13C&Kranz	–14.047[8];	with_Kranz[8]	C4[16,8]	×	×	Gansu,Qinghai,Xinjiang	Annual	×	×
1_Dicotyledoneae	Amaranthaceae	Suaeda	sp107	Suaeda_acuminata	Suaeda_acuminata[25,2,1,17,16,18,8]	C4	δ13C&Kranz	–12.2[8];	with_Kranz[8]	C4[1,,25,2,1,17,16,18,8]	C4[R03,R04,R05,R07]	×	Xinjiang	Annual	×	×
1_Dicotyledoneae	Amaranthaceae	Suaeda	sp108	Suaeda_altissima	Suaeda_altissima[2,1,17,16,18,8]	C4	δ13C&Kranz	–12.4[8];	with_Kranz[8]	C4[1,2,17,16,18,8]	C4[R05,R07]	×	Xinjiang	Annual	×	×
1_Dicotyledoneae	Amaranthaceae	Suaeda	sp109	Suaeda_arcuata	Suaeda_arcuata[8]	C4	δ13C&Kranz	–11.3[8];	with_Kranz[8]	C4[8]	C4[R05,R07]	×	Xinjiang	Annual	×	×
1_Dicotyledoneae	Amaranthaceae	Suaeda	sp661	Suaeda_corniculata	Suaeda_corniculata[4,11,21,28–31,33,36]	C3	×	×	×	C3[4,11,21,28,29,30,31,33,36]	C3[R04,R05]	×	Gansu,Hebei,Heilongjiang,Jilin,Liaoning,NeiMongol,Ningxia,Qinghai,Xinjiang,Xizang	Annual	×	C4[16]
1_Dicotyledoneae	Amaranthaceae	Suaeda	sp662	Suaeda_crassifolia	Suaeda_crassifolia[16]	C3	×	×	×	×	C3[R07]	×	Xinjiang	Annual	×	C4[16]
1_Dicotyledoneae	Amaranthaceae	Suaeda	sp110	Suaeda_dendroides	Suaeda_dendroides[2,3,1,17,16,18]	C4	δ13C	–13.55[3];	×	C4[1,2,3,17,16,18]	C4[R05]	×	Xinjiang	Shrub	×	×
1_Dicotyledoneae	Amaranthaceae	Suaeda	sp663	Suaeda_glauca	Suaeda_glauca[4,11,21,28–31,33,36]	C3	×	×	×	C3[4,11,21,28–31,33,36]	C3[R04,R05]	×	Gansu,Hebei,Heilongjiang,Henan,Jiangsu,NeiMongol,Ningxia,Qinghai,Shandong,Shanxi,Xinjiang,Zhejiang	Annual	×	C4[16,26]
1_Dicotyledoneae	Amaranthaceae	Suaeda	sp664	Suaeda_heterophylla	Suaeda_heterophylla[2,16,25]	C3	×	×	without_Kranz[42]	C3[41,42]	C3[R07]	×	Gansu,Ningxia,Qinghai,Xinjiang,Xizang	Annual	×	C4[R04,2,16,25]
1_Dicotyledoneae	Amaranthaceae	Suaeda	sp665	Suaeda_kossinskyi	Suaeda_kossinskyi[16]	C3	×	×	×	×	C3[R04]	×	Xinjiang	Annual	×	C4[16]
1_Dicotyledoneae	Amaranthaceae	Suaeda	sp666	Suaeda_linifolia	Suaeda_linifolia[16]	C3	×	×	×	×	C3[R04,R05,R07]	×	Xinjiang	Annual	×	C4[16]
1_Dicotyledoneae	Amaranthaceae	Suaeda	sp111	Suaeda_microphylla	Suaeda_microphylla[16,8]	C4	δ13C&Kranz	–12.6[8];–12.839[40];–13.933[40];–13.517[40];	with_Kranz[8]	C4[16,8]	C4[R05,R07]	×	Xinjiang	Shrub	×	×
1_Dicotyledoneae	Amaranthaceae	Suaeda	sp667	Suaeda_paradoxa	Suaeda_paradoxa[16]	C3	×	×	×	×	C3[R05,R07]	×	Qinghai,Xinjiang	Annual	×	C4[16]
1_Dicotyledoneae	Amaranthaceae	Suaeda	sp668	Suaeda_physophora	Suaeda_physophora[16]	C3	×	×	×	×	C3[R05,R07]	×	Gansu,Xinjiang	Shrub	×	C4[16]
1_Dicotyledoneae	Amaranthaceae	Suaeda	sp669	Suaeda_prostrata	Suaeda_prostrata[16]	C3	×	×	×	×	C3[R04]	×	Fujian,Guangdong,Guangxi,Jiangsu,Taiwan	Annual	×	C4[16]
1_Dicotyledoneae	Amaranthaceae	Suaeda	sp112	Suaeda_przewalskii	Suaeda_przewalskii[3,17,18]	C4	δ13C	–14.25[3];	×	C4[3,17,18]	×	×	Gansu,NeiMongol,Ningxia	Annual	×	×
1_Dicotyledoneae	Amaranthaceae	Suaeda	sp113	Suaeda_pterantha	Suaeda_pterantha[3,17,16,18,8]	C4	δ13C&Kranz	–13.16[3];–11.4[8];	with_Kranz[8]	C4[3,17,16,18,8]	×	×	Xinjiang	Annual	×	×
1_Dicotyledoneae	Amaranthaceae	Suaeda	sp670	Suaeda_rigida	Suaeda_rigida[16]	C3	×	×	×	×	×	×	Xinjiang	Annual	×	C4[16]
1_Dicotyledoneae	Amaranthaceae	Suaeda	sp671	Suaeda_salsa	Suaeda_salsa[21]/Suaeda_heteroptera[33,4,29,30]/Suaeda_liaotungensis[21,31]	C3	×	×	×	C3[21,21,31,33,4,29,30]	C3[R04,R05,R07]	×	Gansu,Hebei,Heilongjiang,Jiangsu,Jilin,Liaoning,NeiMongol,Ningxia,Qinghai,Shaanxi,Shandong,Shanxi,Xinjiang,Zhejiang	Annual	×	C4[16]
1_Dicotyledoneae	Amaranthaceae	Suaeda	sp672	Suaeda_stellatiflora	Suaeda_stellatiflora[16]	C3	×	×	×	×	×	×	Gansu,Xinjiang	Annual	×	C4[16]
1_Dicotyledoneae	Amaranthaceae	Sympegma	sp114	Sympegma_regelii	Sympegma_regelii[16]	C4	δ13C	–11.97‰[40];–12.067‰[40];–13.586‰[40];–14.88‰[40];–16.67‰[16];	without_Kranz[8]	C4[16,40]	C4[R03]	×	Gansu,Ningxia,Qinghai,Xinjiang	Shrub	×	×
1_Dicotyledoneae	Apiaceae	Sanicula	sp115	Sanicula_rubriflora	Sanicula_rubriflora[32,4,16,19]	C4	C4[32,4,16,19]	×	×	C4[32,4,16,19]	×	×	Heilongjiang,Jilin,Liaoning,NeiMongol	Perennial	×	×
1_Dicotyledoneae	Asteraceae	Artemisia	sp116	Artemisia_anethifolia	Artemisia_anethifolia[3,7,17,18]	C4	δ13C	–13.6‰[7];	×	C4[3,7,17,18]	C4[R03]	×	Gansu,Hebei,Heilongjiang,NeiMongol,Ningxia,Qinghai,Shaanxi,Shanxi,Xinjiang	Annual	×	C3[28,29,30,31,33–36,11,4]
1_Dicotyledoneae	Asteraceae	Artemisia	sp117	Artemisia_dracunculus	Artemisia_dracunculus[3,17,7,37,18]	C4	δ13C	–13.89‰[3];	×	C4[3,17,7,37,18]	C4[R03]	×	Gansu,Heilongjiang,Jilin,Liaoning,NeiMongol,Ningxia,Qinghai,Shaanxi,Shanxi,Xinjiang,Xizang	Shrub	×	C3[28,36,21,30,31,35,4]
1_Dicotyledoneae	Asteraceae	Artemisia	sp118	Artemisia_ordosica	Artemisia_ordosica[9,37]	C4	δ13C	–12.4[9];	×	C4[9,37]	×	×	Hebei,NeiMongol,Shanxi	Shrub	×	×
1_Dicotyledoneae	Asteraceae	Epilasia	sp119	Epilasia_acrolasia	Epilasia_acrolasia[13]	C4	Kranz	×	with_Kranz[13]	C4[13]	×	×	Xinjiang	Annual	×	×
1_Dicotyledoneae	Asteraceae	Glossocardia	sp120	Glossocardia_bidens	Glossogyne_tenuifolia[1]	C4	C4[1,R03]	×	×	C4[1]	C4[R03]	×	Fujian,Guangdong,Guangxi,Hainan,Taiwan,Xizang	Perennial	×	×
1_Dicotyledoneae	Asteraceae	Hypochaeris	sp121	Hypochaeris_ciliata	Hypochaeris_grandiflora[30,28,32,19,35,1,4]	C4	Kranz	×	with_Kranz[4]	C4[1,30,28,32,19,35,1,4]	×	×	Hebei,Heilongjiang,Henan,Jilin,Liaoning,NeiMongol,Shanxi	Perennial	×	C3[33]
1_Dicotyledoneae	Asteraceae	Parthenium	sp122	Parthenium_hysterophorus	Parthenium_hysterophorus[1]	C4	C4[1]	×	×	C4[1]	×	×	Guangdong,Guangxi,Guizhou,Yunnan	Annual	Alien&Naturalized&Invasive	×
1_Dicotyledoneae	Asteraceae	Tephroseris	sp123	Tephroseris_kirilowii	Tephroseris kirilowii[3,7,6]	C4	δ13C	–14.42‰[3];–13.9‰[7];	×	C4[3,7,6]	×	×	Anhui,Fujian,Gansu,Guangdong,Guizhou,Hebei,Heilongjiang,Henan,Hubei,Hunan,Jiangsu,Jiangxi,Jilin,Liaoning,NeiMongol,Shaanxi,Shandong,Shanxi,Sichuan,Zhejiang,Taiwan	Perennial	×	C3[21]
1_Dicotyledoneae	Asteraceae	Tephroseris	sp673	Tephroseris_subdentata	Tephroseris_subdentata[21]	C3	×	×	×	C3[21]	×	×	Hebei,Heilongjiang,Jilin,Liaoning,NeiMongol,Qinghai	Perennial	×	×
1_Dicotyledoneae	Asteraceae	Tragopogon	sp124	Tragopogon_kasachstanicus	Tragopogon_kasahstanicus[12,13]	C4	Kranz	×	with_Kranz[13]	C4[12,13]	×	×	Xinjiang	Perennial	×	×
1_Dicotyledoneae	Berberidaceae	Gymnospermium	sp125	Gymnospermium_microrrhynchum	Leontice_microrrhyncha[1]	C4	C4[1]	×	×	C4[1]	×	×	Jilin,Liaoning	Perennial	×	×
1_Dicotyledoneae	Boraginaceae	Heliotropium	sp126	Heliotropium_marifolium	Heliotropium_marifolium[1,14]	C4	C4[1,14,R03]	×	×	C4[1,14]	C4[R03]	×	Hainan	Shrub	×	×
1_Dicotyledoneae	Brassicaceae	Erysimum	sp127	Erysimum_siliculosum	Syrenia_siliculosa[12,13]	C4	Kranz	×	with_Kranz[13]	C4[12,13]	×	×	Xinjiang	Perennial	×	×
1_Dicotyledoneae	Brassicaceae	Neotorularia	sp128	Neotorularia_korolkowii	Neotorularia_korolkowii[13]	C4	Kranz	×	with_Kranz[13]	C4[13]	×	×	Gansu,Qinghai,Xinjiang,Xizang	Annual	×	×
1_Dicotyledoneae	Brassicaceae	Tetracme	sp129	Tetracme_quadricornis	Tetracme_quadricornis[12,13]	C4	Kranz	×	with_Kranz[13]	C4[12,13]	×	×	Xinjiang	Annual	×	×
1_Dicotyledoneae	Caryophyllaceae	Polycarpaea	sp130	Polycarpaea_corymbosa	Polycarpaea_corymbosa[14]	C4	C4[14,R03]	×	×	C4[14]	C4[R03]	×	Anhui,Fujian,Guangdong,Guangxi,Hainan,Hubei,Jiangxi,Taiwan,Yunnan	Annual	×	×
1_Dicotyledoneae	Cleomaceae	Gynandropsis	sp131	Gynandropsis_gynandra	Gynandropsis_gynandra[1]	C4	C4[1,R03]	×	×	C4[1]	C4[R03]	×	Anhui,Chongqing,Fujian,Guangdong,Guangxi,Guizhou,Hainan,Hebei,Henan,Hubei,Hunan,Jiangsu,Jiangxi,Shandong,Taiwan,Yunnan,Zhejiang	Annual	×	×
1_Dicotyledoneae	Convolvulaceae	Cuscuta	sp132	Cuscuta_australis	Cuscuta_australis[3,17,6,18]	C4	δ13C	–13.14[3];	×	C4[3,17,6,18]	×	×	Anhui,Fujian,Gansu,Guangdong,Guangxi,Guizhou,Hainan,Hebei,Heilongjiang,Henan,Hubei,Hunan,Jiangsu,Jiangxi,Jilin,Liaoning,NeiMongol,Ningxia,Qinghai,Shaanxi,Shandong,Shanxi,Sichuan,Taiwan,Xinjiang,Yunnan,Zhejiang	Annual	×	×
1_Dicotyledoneae	Convolvulaceae	Cuscuta	sp133	Cuscuta_chinensis	Cuscuta_chinensis[3,17,38,6,18]	C4	C4[3,17,38,6,18]	×	×	C4[3,17,38,6,18]	×	×	Anhui,Chongqing,Fujian,Gansu,Guangdong,Guangxi,Guizhou,Hainan,Hebei,Heilongjiang,Henan,Hubei,Hunan,Jiangsu,Jiangxi,Jilin,Liaoning,NeiMongol,Ningxia,Qinghai,Shaanxi,Shandong,Shanxi,Sichuan,Taiwan,Xinjiang,Xizang,Yunnan,Zhejiang	Annual	×	C3[21]
1_Dicotyledoneae	Convolvulaceae	Cuscuta	sp134	Cuscuta_europaea	Cuscuta_europaea[3,17,7,18]	C4	δ13C	–14.33[3];–16.6[7];	×	C4[3,17,7,18]	×	×	Gansu,Heilongjiang,NeiMongol,Qinghai,Shaanxi,Shanxi,Sichuan,Xinjiang,Xizang,Yunnan	Annual	×	×
1_Dicotyledoneae	Convolvulaceae	Cuscuta	sp135	Cuscuta_japonica	Cuscuta_japonica[3,17,6,18]	C4	δ13C	–13.63[3];	×	C4[3,17,6,18]	×	×	Fujian,Gansu,Guangdong,Guangxi,Guizhou,Hainan,Hebei,Heilongjiang,Henan,Hubei,Hunan,Jiangsu,Jiangxi,Jilin,Liaoning,NeiMongol,Ningxia,Qinghai,Shaanxi,Shandong,Shanxi,Sichuan,Taiwan,Xinjiang,Yunnan,Zhejiang	Annual	×	×
1_Dicotyledoneae	Convolvulaceae	Evolvulus	sp136	Evolvulus_alsinoides	Evolvulus_alsinoides[15,1,14]	C4	C4[1,15,14,R03]	×	×	C4[1,15,14]	C4[R03]	×	Anhui,Fujian,Guangdong,Guangxi,Guizhou,Hainan,Hubei,Hunan,Jiangsu,Jiangxi,Qinghai,Sichuan,Taiwan,Xizang,Yunnan,Zhejiang	Perennial	×	×
1_Dicotyledoneae	Euphorbiaceae	Euphorbia	sp137	Euphorbia_atoto	Euphorbia_atoto[1,14]	C4	C4[1,14,R03]	×	×	C4[1,14]	C4[R03]	×	Guangdong,Hainan,Taiwan	Perennial	×	×
1_Dicotyledoneae	Euphorbiaceae	Euphorbia	sp138	Euphorbia_bifida	Euphorbia_serrusata[1,14]	C4	C4[1,14]	×	×	C4[1,14]	×	×	Fujian,Guangdong,Guangxi,Guizhou,Hainan,Jiangxi,Jiangsu,Taiwan,Yunnan,Zhejiang	Annual	×	×
1_Dicotyledoneae	Euphorbiaceae	Euphorbia	sp139	Euphorbia_esula	Euphorbia_jaxartica[16]	C4	C4[1,16]	×	×	C4[1,16]	×	×	Anhui,Chongqing,Fujian,Gansu,Guangdong,Guangxi,Hebei,Heilongjiang,Henan,Hubei,Hunan,Jiangsu,Jiangxi,Jilin,Liaoning,NeiMongol,Ningxia,Qinghai,Shaanxi,Shandong,Shanxi,Sichuan,Taiwan,Xinjiang,Zhejiang	Perennial	×	C3[30,28,36,21,31,35,33,4]
1_Dicotyledoneae	Euphorbiaceae	Euphorbia	sp140	Euphorbia_hirta	Euphorbia_hirta[1,6,14,15]	C4	δ13C	–13.7[Diels_J,_Vanlauwe_B,_Sanginga_N,_et_al._Temporal_variations_in_plant_δ13C_values_and_implications_for_using_the_13C_technique_in_long–term_soil_organic_matter_studies[J];._Soil_Biology_and_Biochemistry,_2001,_33(9):1245–1251.];	×	C4[1,6,14,15]	C4[R03]	×	Fujian,Guangdong,Guangxi,Guizhou,Hainan,Hunan,Jiangxi,Sichuan,Taiwan,Yunnan	Annual	Alien&Naturalized&Invasive	×
1_Dicotyledoneae	Euphorbiaceae	Euphorbia	sp141	Euphorbia_humifusa	Euphorbia_humifusa[30–36,28,2,21,22,24,11,3,1,7,38,27]	C4	δ13C	–12.93[11];–13.9[7];–14.9[26];	×	C4[1,2,30–36,28,2,21,22,24,11,3,1,7,38,27]	×	×	Anhui,Chongqing,Fujian,Gansu,Guangdong,Guangxi,Guizhou,Hebei,Heilongjiang,Henan,Hubei,Hunan,Jiangsu,Jiangxi,Jilin,Liaoning,NeiMongol,Ningxia,Qinghai,Shaanxi,Shandong,Shanxi,Sichuan,Taiwan,Xinjiang,Xizang,Yunnan,Zhejiang	Annual	×	×
1_Dicotyledoneae	Euphorbiaceae	Euphorbia	sp142	Euphorbia_inderiensis	Euphorbia_inderiensis[16]	C4	C4[16]	×	×	C4[16]	×	×	Xinjiang	Annual	×	×
1_Dicotyledoneae	Euphorbiaceae	Euphorbia	sp143	Euphorbia_maculata	Euphorbia_maculata[2,19,1]	C4	C4[1,2,19,R03]	×	×	C4[1,2,19]	C4[R03]	×	Hebei,Henan,Hubei,Jiangsu,Jiangxi,Taiwan,Zhejiang	Annual	Alien&Naturalized&Invasive	×
1_Dicotyledoneae	Euphorbiaceae	Euphorbia	sp144	Euphorbia_mongolica	Euphorbia_mongolicum[25]	C4	C4[25,R04]	×	×	C4[25]	C4[R04]	×	NeiMongol	Annual[R04]	×	×
1_Dicotyledoneae	Euphorbiaceae	Euphorbia	sp145	Euphorbia_rapulum	Euphorbia_rapulum[16]	C4	C4[16]	×	×	C4[16]	×	×	Xinjiang	Annual	×	×
1_Dicotyledoneae	Euphorbiaceae	Euphorbia	sp146	Euphorbia_soongarica	Euphorbia_soongarica[16]	C4	C4[16]	×	×	C4[16]	×	×	Gansu,Xinjiang	Perennial	×	×
1_Dicotyledoneae	Euphorbiaceae	Euphorbia	sp147	Euphorbia_thymifolia	Euphorbia_thymifolia[19,15,1,14]	C4	C4[1,19,15,14,R03]	×	×	C4[1,19,15,14]	C4[R03]	×	Fujian,Guangdong,Guangxi,Hainan,Hunan,Jiangsu,Jiangxi,Taiwan,Yunnan,Zhejiang	Annual	×	×
1_Dicotyledoneae	Euphorbiaceae	Euphorbia	sp148	Euphorbia_tirucalli	Euphorbia_tirucalli[1]	C4	C4[1,R03]	×	×	C4[1]	C4[R03]	×	Anhui,Fujian,Guangdong,Guangxi,Guizhou,Hainan,Hubei,Hunan,Jiangsu,Jiangxi,Sichuan,Taiwan,Yunnan,Zhejiang	Shrub	Alien&Naturalized&Non–invasive	×
1_Dicotyledoneae	Euphorbiaceae	Euphorbia	sp149	Euphorbia_turczaninowii	Euphorbia_turczaninowii[16]	C4	C4[16]	×	×	C4[16]	×	×	Xinjiang	Annual	×	×
1_Dicotyledoneae	Gisekiaceae	Gisekia	sp150	Gisekia_pharnaceoides	Gisekia_pharnaceoides[2]	C4	C4[1,2,R03]	×	×	C4[1,2]	C4[R03]	×	Hainan	Annual	×	×
1_Dicotyledoneae	Lamiaceae	Chamaesphacos	sp151	Chamaesphacos_ilicifolius	Chamaesphacos_ilicifolius[13]	C4	Kranz	×	with_Kranz[13]	C4[13]	×	×	Xinjiang	Annual	×	×
1_Dicotyledoneae	Lamiaceae	Nepeta	sp152	Nepeta_micrantha	Nepeta_micrantha[13]	C4	Kranz	×	with_Kranz[13]	C4[13]	×	×	Xinjiang	Annual	×	×
1_Dicotyledoneae	Molluginaceae	Mollugo	sp153	Mollugo_cerviana	Mollugo_cerviana[25,2]	C4	Kranz	×	with_Kranz[25]	C4[1,25,2]	C4[R03,R04]	×	Hebei,Xinjiang	Annual	×	×
1_Dicotyledoneae	Nyctaginaceae	Boerhavia	sp154	Boerhavia_diffusa	Boerhavia_diffusa[2,15,1,14,6]	C4	C4[1,2,15,14,6,R03]	×	×	C4[1,2,15,14,6]	C4[R03]	×	Fujian,Guangdong,Guangxi,Guizhou,Hainan,Sichuan,Taiwan,Yunnan	Perennial	×	×
1_Dicotyledoneae	Nyctaginaceae	Boerhavia	sp155	Boerhavia_erecta	Boerhavia_erecta[2]	C4	C4[1,2,R03]	×	×	C4[1,2]	C4[R03]	×	Hainan	Annual	×	×
1_Dicotyledoneae	Polygalaceae	Polygala	sp674	Polygala_japonica	Polygala_japonica[34]	C3	×	×	×	C3[34]	×	×	Fujian,Gansu,Guangdong,Guangxi,Guizhou,Hebei,Henan,Hubei,Hunan,Jiangsu,Jiangxi,Liaoning,Shaanxi,Shandong,Sichuan,Taiwan,Xinjiang,Yunnan,Zhejiang	Perennial	×	×
1_Dicotyledoneae	Polygalaceae	Polygala	sp675	Polygala_sibirica	Polygala_sibirica[21]	C3	×	×	×	C3[21]	×	×	Gansu,Guizhou,Hebei,Heilongjiang,Henan,Jilin,Liaoning,NeiMongol,Ningxia,Qinghai,Shaanxi,Shanxi,Sichuan,Xizang,Yunnan	Perennial	×	×
1_Dicotyledoneae	Polygalaceae	Polygala	sp676	Polygala_tatarinowii	Polygala_tatarinowii[21]	C3	×	×	×	C3[21]	×	×	Anhui,Fujian,Gansu,Guangdong,Guangxi,Guizhou,Hainan,Hebei,Heilongjiang,Henan,Hubei,Hunan,Jiangsu,Jiangxi,Jilin,Liaoning,NeiMongol,Ningxia,Qinghai,Shaanxi,Shandong,Shanxi,Sichuan,Taiwan,Xinjiang,Xizang,Yunnan,Zhejiang	Annual	×	×
1_Dicotyledoneae	Polygalaceae	Polygala	sp156	Polygala_tenuifolia	Polygala_tenuifolia[16,4,17,18]	C4	Kranz	×	with_Kranz[4]	C4[16,4,17,18]	×	×	Gansu,Hebei,Heilongjiang,Henan,Jiangsu,Jiangxi,Liaoning,NeiMongol,Ningxia,Qinghai,Shaanxi,Shanxi,Sichuan	Perennial	×	C3[28,30,33–36,21,31]
1_Dicotyledoneae	Polygonaceae	Calligonum	sp157	Calligonum_alaschanicum	Calligonum_alaschanicum[3,17,18,41]	C4	δ13C	–11.48[3];	×	C4[3,17,18,41]	×	×	Gansu,NeiMongol	Shrub	×	×
1_Dicotyledoneae	Polygonaceae	Calligonum	sp158	Calligonum_aphyllum	Calligonum_aphyllum[16,17,18]	C4	C4[16,17,18]	×	×	C4[16,17,18]	×	×	Xinjiang	Shrub	×	×
1_Dicotyledoneae	Polygonaceae	Calligonum	sp159	Calligonum_arborescens	Calligonum_arborescens[19,1,17,18,41]	C4	C4[1,19,17,18,41,R03]	×	×	C4[1,19,17,18,41]	C4[R03]	×	Gansu,Ningxia,Xinjiang	Shrub	×	×
1_Dicotyledoneae	Polygonaceae	Calligonum	sp160	Calligonum_calliphysa	Calligonum_junceum[25,2,19,1,17,16,18]	C4	C4[1,2,25,2,19,1,17,16,18,R03,R04]	×	×	C4[1,2,25,2,19,1,17,16,18]	C4[R03,R04]	×	NeiMongol,Xinjiang	Shrub	×	×
1_Dicotyledoneae	Polygonaceae	Calligonum	sp161	Calligonum_caput_medusae	Calligonum_caput–medusae[19,1,17,18,41]	C4	C4[1,19,17,18,41,R03]	×	×	C4[1,19,17,18,41]	C4[R03]	×	Gansu,Ningxia,Xinjiang	Shrub	Alien&Naturalized&Non–invasive	×
1_Dicotyledoneae	Polygonaceae	Calligonum	sp162	Calligonum_chinense	Calligonum_chinense[3,17,18]	C4	δ13C	–11.85[3];	×	C4[3,17,18]	×	×	Gansu,NeiMongol,Xinjiang	Shrub	×	×
1_Dicotyledoneae	Polygonaceae	Calligonum	sp163	Calligonum_colubrinum	Calligonum_colubrinum[16,17,18]	C4	C4[16,17,18]	×	×	C4[16,17,18]	×	×	Xinjiang	Shrub	×	×
1_Dicotyledoneae	Polygonaceae	Calligonum	sp164	Calligonum_cordatum	Calligonum_cordatum[17,18]	C4	C4[17,18]	×	×	C4[17,18]	×	×	Xinjiang	Shrub	×	×
1_Dicotyledoneae	Polygonaceae	Calligonum	sp165	Calligonum_densum	Calligonum_densum[16,17,18]	C4	C4[16,17,18]	×	×	C4[16,17,18]	×	×	Xinjiang	Shrub	×	×
1_Dicotyledoneae	Polygonaceae	Calligonum	sp166	Calligonum_ebinuricum	Calligonum_ebi−nurcum[25,2,17,16,18]	C4	Kranz	×	with_Kranz[25]	C4[2,25,2,17,16,18]	C4[R04]	×	Xinjiang	Shrub	×	×
1_Dicotyledoneae	Polygonaceae	Calligonum	sp167	Calligonum_gobicum	Calligonum_gobicum[25,2,17,16,18]/Calligonum_kozlovi[17,18,39]	C4	δ13C&Kranz	–13.95[39];	with_Kranz[25]	C4[2,25,2,17,16,18,17,18,39]	C4[R04]	×	Gansu,NeiMongol,Xinjiang	Shrub	×	×
1_Dicotyledoneae	Polygonaceae	Calligonum	sp168	Calligonum_jeminaicum	Calligonum_jimunaicum[16,17,18]	C4	C4[16,17,18]	×	×	C4[16,17,18]	×	×	Xinjiang	Shrub	×	×
1_Dicotyledoneae	Polygonaceae	Calligonum	sp169	Calligonum_klementzii	Calligonum_klementzii[16,17,18]	C4	C4[16,17,18]	×	×	C4[16,17,18]	×	×	Xinjiang	Shrub	×	×
1_Dicotyledoneae	Polygonaceae	Calligonum	sp170	Calligonum_korlaense	Calligonum_kuerlense[16,17,18]	C4	C4[16,17,18]	×	×	C4[16,17,18]	×	×	Xinjiang	Shrub	×	×
1_Dicotyledoneae	Polygonaceae	Calligonum	sp171	Calligonum_leucocladum	Calligonum_leucocladum[19,1,17,18,41]	C4	C4[1,19,17,18,41,R03]	×	×	C4[1,19,17,18,41]	C4[R03]	×	Xinjiang	Shrub	×	×
1_Dicotyledoneae	Polygonaceae	Calligonum	sp172	Calligonum_mongolicum	Calligonum_mongolicum[25,2,3,16,10,18,41]/Calligonum potaninii[17,18]	C4	δ13C&Kranz	–12.59[3];–13.31[10];	with_Kranz[41,25]	C4[2,25,2,3,16,10,18,41,17,18]	C4[R04]	×	Gansu,NeiMongol,Xinjiang	Shrub	×	×
1_Dicotyledoneae	Polygonaceae	Calligonum	sp173	Calligonum_pumilum	Calligonum_pumilum[25,2,17,16,18]	C4	Kranz	×	with_Kranz[25]	C4[2,25,2,17,16,18]	C4[R04]	×	Xinjiang	Shrub	×	×
1_Dicotyledoneae	Polygonaceae	Calligonum	sp174	Calligonum_roborowskii	Calligonum_roborovskii[16,17,18]	C4	C4[16,17,18]	×	×	C4[16,17,18]	×	×	Gansu,Xinjiang	Shrub	×	×
1_Dicotyledoneae	Polygonaceae	Calligonum	sp175	Calligonum_rubicundum	Calligonum_rubicundum[16,17,18]	C4	C4[16,17,18]	×	×	C4[16,17,18]	×	×	Xinjiang	Shrub	×	×
1_Dicotyledoneae	Polygonaceae	Calligonum	sp176	Calligonum_squarrosum	Calligonum_squarrosum[16,17,18]	C4	C4[16,17,18]	×	×	C4[16,17,18]	×	×	Xinjiang	Shrub	×	×
1_Dicotyledoneae	Polygonaceae	Calligonum	sp177	Calligonum_trifarium	Calligonum_trifarium[16,17,18]	C4	C4[16,17,18]	×	×	C4[16,17,18]	×	×	Xinjiang	Shrub	×	×
1_Dicotyledoneae	Polygonaceae	Calligonum	sp178	Calligonum_yengisaricum	Calligonum_yingisaricum[16,17,18]	C4	C4[16,17,18]	×	×	C4[16,17,18]	×	×	Xinjiang	Shrub	×	×
1_Dicotyledoneae	Polygonaceae	Calligonum	sp179	Calligonum_zaidamense	Calligonum_zaidamense[17,18]	C4	C4[17,18]	×	×	C4[17,18]	×	×	Qinghai,Xinjiang	Shrub	×	×
1_Dicotyledoneae	Portulacaceae	Portulaca	sp180	Portulaca_grandiflora	Portulaca_grandiflora[2,1,19,25,20,14,6]	C4	Kranz	×	with_Kranz[25]	C4[1,2,19,25,20,14,6]	C4[R03]	×	Anhui,Chongqing,Fujian,Gansu,Guangdong,Guangxi,Guizhou,Hainan,Hebei,Heilongjiang,Henan,Hubei,Hunan,Jiangsu,Jiangxi,Jilin,Liaoning,NeiMongol,Ningxia,Qinghai,Shaanxi,Shandong,Shanxi,Sichuan,Taiwan,Xinjiang,Xizang,Yunnan,Zhejiang	Shrub	Alien&Naturalized&Non–invasive	×
1_Dicotyledoneae	Portulacaceae	Portulaca	sp181	Portulaca_oleracea	Portulaca_oleracea[16–20,30–36,3,28,27,38,4,22,21,2,24,11,25,14,6]	C4	δ13C&Kranz	–11.4[11];	with_Kranz[4,25]	C4[1,16–20,30–36,3,28,27,38,4,22,21,2,24,11,25,14,6]	C4[R03,R04]	×	Anhui,Chongqing,Fujian,Gansu,Guangdong,Guangxi,Guizhou,Hainan,Hebei,Heilongjiang,Henan,Hubei,Hunan,Jiangsu,Jiangxi,Jilin,Liaoning,NeiMongol,Ningxia,Qinghai,Shaanxi,Shandong,Shanxi,Sichuan,Taiwan,Xinjiang,Xizang,Yunnan,Zhejiang	Annual	×	×
1_Dicotyledoneae	Portulacaceae	Portulaca	sp182	Portulaca_pilosa	Portulaca_pilosa[16,20,14]	C4	C4[16,20,14,R03]	×	×	C4[16,20,14]	C4[R03]	×	Fujian,Guangdong,Guangxi,Hainan,Taiwan,Yunnan	Annual	Alien&Naturalized&Invasive	×
1_Dicotyledoneae	Portulacaceae	Portulaca	sp183	Portulaca_quadrifida	Portulaca_quadrifida[16,20,14]	C4	C4[16,20,14,R03]	×	×	C4[16,20,14]	C4[R03]	×	Guangdong,Hainan,Taiwan,Yunnan	Annual	×	×
1_Dicotyledoneae	Zygophyllaceae	Tribulus	sp184	Tribulus_cistoides	Tribulus_cistoides[1]	C4	C4[1,R03]	×	×	C4[1]	C4[R03]	×	Hainan,Taiwan,Yunnan	Perennial	×	×
1_Dicotyledoneae	Zygophyllaceae	Tribulus	sp185	Tribulus_terrestris	Tribulus_terrestris[14–19,30–33,28,36,25,21,11,35,4,7,10,6]/Tribulus_terrester[2,3,16,38]/Tribulus_terretris[1,9]	C4	δ13C&Kranz	–14.3[7];–12.43[10];–11.71[11];–13.4[9];–15.00[26];	with_Kranz[4]	C4[1,2,14–19,30–33,28,36,25,21,11,35,4,7,10,6,1,9,2,3,16,38]	C4[R03,R04]	×	Anhui,Fujian,Gansu,Guangdong,Guangxi,Hainan,Hebei,Heilongjiang,Henan,Hubei,Hunan,Jiangsu,Jiangxi,Jilin,Liaoning,NeiMongol,Ningxia,Qinghai,Shaanxi,Shandong,Shanxi,Sichuan,Taiwan,Xinjiang,Xizang,Yunnan,Zhejiang	Annual	×	×
2_Monocotyledoneae	Cyperaceae	Blysmus	sp677	Blysmus_compressus	Blysmus_compressus[R06]	C3	×	×	×	×	C3[R06]	×	Qinghai,Shanxi,Xinjiang,Xizang	Perennial	×	×
2_Monocotyledoneae	Cyperaceae	Blysmus	sp678	Blysmus_rufus	Blysmus_rufus[21]	C3	×	×	×	C3[21]	C3[R06]	×	Heilongjiang,Jilin,Liaoning,NeiMongol,Ningxia,Qinghai,Xinjiang	Perennial	×	×
2_Monocotyledoneae	Cyperaceae	Blysmus	sp186	Blysmus_sinocompressus	Blysmus_sinocompressus[17,9,18]	C4	δ13C	–12.1‰[9];	×	C4[17,9,18]	×	×	Gansu,Hebei,Liaoning,NeiMongol,Ningxia,Qinghai,Shaanxi,Shanxi,Sichuan,Xinjiang,Xizang,Yunnan	Perennial	×	C3[21]
2_Monocotyledoneae	Cyperaceae	Bulbostylis	sp187	Bulbostylis_barbata	Bulbostylis_barbata[1–4,21,22,14]	C4	δ13C	–11.10[4];	×	C4[1,2,1–4,21,22,14]	C4[R03,R06]	×	Anhui,Fujian,Guangdong,Guangxi,Hainan,Hebei,Henan,Hubei,Hunan,Jiangsu,Jiangxi,Liaoning,NeiMongol,Shandong,Taiwan,Zhejiang	Annual	×	×
2_Monocotyledoneae	Cyperaceae	Bulbostylis	sp188	Bulbostylis_densa	Bulbostylis_densa[20,21,22,24,1,6]/Bulbostylis_capillaris[2,1,4]	C4	δ13C	–13.30[4];	×	C4[1,2,20,21,22,24,1,6,2,1,4]	C4[R03,R06]	×	Anhui,Chongqing,Fujian,Guangdong,Guangxi,Guizhou,Hebei,Heilongjiang,Henan,Hubei,Hunan,Jiangsu,Jiangxi,Liaoning,Shandong,Sichuan,Taiwan,Xizang,Yunnan,Zhejiang	Annual	×	×
2_Monocotyledoneae	Cyperaceae	Cyperus	sp679	Cyperus_alternifolius	Cyperus_alternifolius[6]/Cyperus_flabelliformis[2,19,1]	C3	×	×	×	C3[6,2,19,1]	C3[R06]	×	Taiwan	Perennial	Alien&Naturalized&Non–invasive	×
2_Monocotyledoneae	Cyperaceae	Cyperus	sp189	Cyperus_amuricus	Cyperus_amuricus[2,24,34,19,3,1]	C4	δ13C	–14.23‰[3];	×	C4[1,2,24,34,19,3,1]	C4[R06]	×	Anhui,Chongqing,Fujian,Guangxi,Guizhou,Hebei,Henan,Hubei,Hunan,Jiangsu,Jiangxi,Jilin,Liaoning,Shaanxi,Shandong,Shanxi,Taiwan,Xizang,Yunnan,Zhejiang	Annual	×	C3[21]
2_Monocotyledoneae	Cyperaceae	Cyperus	sp190	Cyperus_compactus	Mariscus_compactus[1,2]/Mariscus_macrostachys[1]	C4	C4[1,2,R03]	×	×	C4[1,2]	C4[R03]	×	Fujian,Guangdong,Guangxi,Guizhou,Hainan,Taiwan,Xizang,Yunnan	Perennial	×	×
2_Monocotyledoneae	Cyperaceae	Cyperus	sp191	Cyperus_compressus	Cyperus_compressus[2,21,19,1,4,14,6]	C4	δ13C	–11.00[4];	×	C4[1,2,21,19,1,4,14,6]	C4[R03,R06]	×	Anhui,Chongqing,Fujian,Gansu,Guangdong,Guangxi,Guizhou,Hainan,Hebei,Henan,Hubei,Hunan,Jiangsu,Jiangxi,Liaoning,Hainan,Shandong,Shanxi,Sichuan,Taiwan,Hainan,Xizang,Yunnan,Zhejiang	Annual	×	×
2_Monocotyledoneae	Cyperaceae	Cyperus	sp192	Cyperus_cuspidatus	Cyperus_cuspidatus[24,1]	C4	C4[1,24,R06]	×	×	C4[1,24]	C4[R06]	×	Anhui,Fujian,Guangdong,Guangxi,Hainan,Jiangsu,Jiangxi,Shandong,Sichuan,Taiwan,Xizang,Yunnan,Zhejiang	Annual	×	×
2_Monocotyledoneae	Cyperaceae	Cyperus	sp193	Cyperus_cyperinus	Cyperus_cyperinus[2]/Mariscus_cyperinus[1,2]	C4	C4[1,2,R03,R06]	×	×	C4[1,2]	C4[R03,R06]	×	Fujian,Guangdong,Guangxi,Hainan,Hunan,Jiangxi,Sichuan,Taiwan,Xizang,Yunnan,Zhejiang	Perennial	×	×
2_Monocotyledoneae	Cyperaceae	Cyperus	sp194	Cyperus_cyperoides	Cyperus_cyperoides[2]/Mariscus_umbellatus[15,38]/Mariscus_sumatrensis[20,22,24,19,1,6]/Mariscus_sieberianus[1,14]	C4	C4[1,2,14,20,22,24,19,6,15,38,R03,R06]	×	×	C4[1,2,14,20,22,24,19,1,6,15,38]	C4[R03,R06]	×	Anhui,Chongqing,Fujian,Gansu,Guangdong,Guangxi,Guizhou,Hainan,Henan,Hubei,Hunan,Jiangsu,Jiangxi,Shaanxi,Sichuan,Taiwan,Hainan,Xizang,Yunnan,Zhejiang	Perennial	×	×
2_Monocotyledoneae	Cyperaceae	Cyperus	sp680	Cyperus_difformis	Cyperus_difformis[4,36]	C3	×	×	without_Kranz[4]	C3[4,36]	C3[R06]	×	Anhui,Chongqing,Fujian,Gansu,Guangdong,Guangxi,Guizhou,Hainan,Hebei,Heilongjiang,Henan,Hubei,Hunan,Jiangsu,Jiangxi,Jilin,Liaoning,NeiMongol,Ningxia,Shaanxi,Shandong,Shanxi,Sichuan,Taiwan,Xinjiang,Yunnan,Zhejiang	Annual	×	×
2_Monocotyledoneae	Cyperaceae	Cyperus	sp195	Cyperus_diffusus_var._latifolius	Cyperus_latifolius[1]	C4	C4[1,R03,R06]	×	×	C4[1]	C4[R03,R06]	×	Guangdong	Perennial	×	×
2_Monocotyledoneae	Cyperaceae	Cyperus	sp196	Cyperus_digitatus	Cyperus_digitatus[1,2]/Cyperus_laxiflorus[1]	C4	C4[1,2,R03,R06]	×	×	C4[1,2]	C4[R03,R06]	×	Guangxi,Hainan,Guangdong,Taiwan,Xizang,Yunnan	Perennial	×	×
2_Monocotyledoneae	Cyperaceae	Cyperus	sp197	Cyperus_distans	Cyperus_distans[1,2]	C4	C4[1,2,R03,R06]	×	×	C4[1,2]	C4[R03,R06]	×	Guangdong,Guangxi,Hainan,Taiwan,Hainan,Yunnan	Perennial	×	×
2_Monocotyledoneae	Cyperaceae	Cyperus	sp198	Cyperus_dubius	Mariscus_dubius[1]	C4	C4[1,R03]	×	×	C4[1]	C4[R03]	×	Hainan	Perennial	×	×
2_Monocotyledoneae	Cyperaceae	Cyperus	sp199	Cyperus_eleusinoides	Cyperus_eleusinoides[1]	C4	C4[1]	×	×	C4[1]	×	×	Fujian,Guangdong,Guangxi,Taiwan,Yunnan	Perennial	×	×
2_Monocotyledoneae	Cyperaceae	Cyperus	sp681	Cyperus_eragrostis	Cyperus_eragrostis[2,1]	C3	×	×	×	×	C3[R06]	×	Taiwan	Perennial	Alien&Naturalized&Non–invasive	C4[2,1]
2_Monocotyledoneae	Cyperaceae	Cyperus	sp200	Cyperus_esculentus_var._sativus	Cyperus_esculentus[2,19,1,17,14,18]/Cyperus_esculentus_var._sativus[25]	C4	C4[1,2,19,17,14,18,25,R03,R06]	×	×	C4[1,2,19,17,14,18,25]	C4[R03,R06]	×	Guangxi,Heilongjiang,Liaoning,Xinjiang,Yunnan,Shandong,Taiwan	Perennial	×	×
2_Monocotyledoneae	Cyperaceae	Cyperus	sp201	Cyperus_exaltatus	Cyperus_exaltatus[2,1,14]	C4	C4[1,2,14,R03,R06]	×	×	C4[1,2,14]	C4[R03,R06]	×	Anhui,Fujian,Guangdong,Guizhou,Hainan,Hubei,Jiangsu,Jilin,Shandong,Taiwan,Zhejiang	Perennial	×	×
2_Monocotyledoneae	Cyperaceae	Cyperus	sp682	Cyperus_fuscus	Cyperus_fuscus[4,16,21,36]	C3	×	×	without_Kranz[4]	C3[4,16,21,36]	C3[R06]	×	Anhui,Gansu,Hebei,Heilongjiang,Henan,Jiangsu,Liaoning,NeiMongol,Ningxia,Shaanxi,Shandong,Shanxi,Sichuan,Xinjiang,Yunnan	Annual	×	C4[1]
2_Monocotyledoneae	Cyperaceae	Cyperus	sp202	Cyperus_glomeratus	Cyperus_glomeratus[36,25,2,21,19,3,1,17,16,38,18]	C4	δ13C	–13.29‰[3];	without_Kranz[4,25]	C4[1,2,36,25,2,21,19,3,1,17,16,38,18]	C4[R03,R06]	×	Anhui,Gansu,Hebei,Heilongjiang,Henan,Hubei,Jiangsu,Jilin,Liaoning,NeiMongol,Ningxia,Shaanxi,Shandong,Shanxi,Zhejiang	Annual	×	×
2_Monocotyledoneae	Cyperaceae	Cyperus	sp203	Cyperus_imbricatus	Cyperus_imbricatus[2,21,1]/Cyperus_dense−spicatus[1]	C4	C4[1,2,21,R03,R06]	×	×	C4[1,2,21,1]	C4[R03,R06]	×	Guangdong,Guangxi,Hainan,Taiwan	Perennial	×	×
2_Monocotyledoneae	Cyperaceae	Cyperus	sp204	Cyperus_iria	Cyperus_iria[25,20,2,21,22,24,19,15,1,4,14,6]	C4	δ13C&Kranz	–14.20[4];	with_Kranz[25]	C4[1,2,25,20,2,21,22,24,19,15,1,4,14,6]	C4[R03,R06]	×	Anhui,Chongqing,Fujian,Gansu,Guangdong,Guangxi,Guizhou,Hainan,Hebei,Heilongjiang,Henan,Hubei,Hunan,Jiangsu,Jiangxi,Jilin,Liaoning,Shaanxi,Shandong,Shanxi,Sichuan,Taiwan,Xinjiang,Xizang,Yunnan,Zhejiang	Annual	×	×
2_Monocotyledoneae	Cyperaceae	Cyperus	sp205	Cyperus_javanicus	Cyperus_javanicus[1,2]/Mariscus_javanicus[1,2]	C4	C4[1,2,R03,R06]	×	×	C4[1,2]	C4[R03,R06]	×	Guangdong,Hainan,Taiwan	Perennial	×	×
2_Monocotyledoneae	Cyperaceae	Cyperus	sp206	Cyperus_malaccensis	Cyperus_malaccensis[2,1,14]	C4	C4[1,2,14,R03,R06]	×	×	C4[1,2,14]	C4[R03,R06]	×	Fujian,Guangdong,Guangxi,Hainan,Jiangsu,Jiangxi,Sichuan,Taiwan,Zhejiang	Perennial	×	×
2_Monocotyledoneae	Cyperaceae	Cyperus	sp207	Cyperus_michelianus	Cyperus_michelianus[25,2,21,1,16]	C4	Kranz	×	with_Kranz[25]	C4[1,2,25,2,21,1,16]	C4[R03,R06]	×	Anhui,Fujian,Guangdong,Guangxi,Hebei,Heilongjiang,Henan,Hubei,Hunan,Jiangsu,Jilin,Liaoning,Shandong,Xinjiang,Xizang,Yunnan,Zhejiang	Annual	×	×
2_Monocotyledoneae	Cyperaceae	Cyperus	sp208	Cyperus_microiria	Cyperus_microiria[2,21,3,1,6]/Cyperus_micoiria[22,19]	C4	δ13C	–12.77[3];	×	C4[1,2,21,3,1,6,22,19]	C4[R03,R06]	×	Anhui,Chongqing,Fujian,Gansu,Guangdong,Guangxi,Guizhou,Hebei,Henan,Hubei,Hunan,Jiangsu,Jiangxi,Jilin,Liaoning,NeiMongol,Shaanxi,Shandong,Shanxi,Sichuan,Yunnan,Zhejiang	Annual	×	×
2_Monocotyledoneae	Cyperaceae	Cyperus	sp209	Cyperus_mitis	Cyperus_tenuifolius[1]/Kyllinga_pumila[1]	C4	C4[1,R06]	×	×	C4[1]	C4[R06]	×	Yunnan	Perennial	×	×
2_Monocotyledoneae	Cyperaceae	Cyperus	sp210	Cyperus_nipponicus	Cyperus_nipponicus[2,21,3,1]	C4	C4[1,2,21,3,R03,R06]	×	×	C4[1,2,21,3,1]	C4[R03,R06]	×	Anhui,Hebei,Henan,Hubei,Hunan,Jiangsu,Jiangxi,Liaoning,Shandong,Shanxi,Zhejiang	Annual	×	×
2_Monocotyledoneae	Cyperaceae	Cyperus	sp211	Cyperus_nutans	Cyperus_nutans[1,2]	C4	C4[1,2,R03,R06]	×	×	C4[1,2]	C4[R03,R06]	×	Guangdong,Guangxi,Guizhou,Hainan,Hunan,Sichuan,Taiwan,Yunnan	Perennial	×	×
2_Monocotyledoneae	Cyperaceae	Cyperus	sp212	Cyperus_odoratus	Torulinium_ferax[1]	C4	C4[1]	×	×	C4[1]	×	×	Shandong,Taiwan,Zhejiang	Annual	×	×
2_Monocotyledoneae	Cyperaceae	Cyperus	sp213	Cyperus_orthostachyus	Cyperus_orthostachyus[1–4,21,22,17,6,18]/Cyperus_orthostachys[32]	C4	δ13C&Kranz	–14.38‰[3];	with_Kranz[4]	C4[1,2,1–4,21,22,17,6,18,32]	C4[R06]	×	Anhui,Chongqing,Fujian,Guizhou,Hebei,Heilongjiang,Henan,Hubei,Hunan,Jiangsu,Jiangxi,Jilin,Liaoning,NeiMongol,Shaanxi,Shandong,Zhejiang	Annual	×	C3[36]
2_Monocotyledoneae	Cyperaceae	Cyperus	sp214	Cyperus_orthostachyus_var._longibracteatus	Cyperus_longibracteatus[1]	C4	C4[1,R06]	×	×	C4[1]	C4[R06]	×	Heilongjiang,Liaoning	Annual	×	×
2_Monocotyledoneae	Cyperaceae	Cyperus	sp215	Cyperus_pangorei	Cyperus_pangorei[1]	C4	C4[1,R06]	×	×	C4[1]	C4[R06]	×	Hainan,Hunan,Sichuan	Perennial	×	×
2_Monocotyledoneae	Cyperaceae	Cyperus	sp216	Cyperus_pannonicus	Cyperus_pannonicus[19]/Acorellus_pannonicus[2]/Juncellus_pannonicus[17,3,16,18]/Cyperus_pammonscus[1]	C4	C4[1,2,19,17,3,16,18,2,R03,R06]	×	×	C4[1,2,19,17,3,16,18,2]	C4[R03,R06]	×	Gansu,Hebei,Heilongjiang,Henan,Jilin,NeiMongol,Ningxia,Shaanxi,Shanxi,Xinjiang	Perennial	×	C3[21]
2_Monocotyledoneae	Cyperaceae	Cyperus	sp217	Cyperus_pilosus	Cyperus_pilosus[20,2,22,24,15,5,6]/Cyperus_pilosua[1]	C4	δ13C	–10.82[5];	×	C4[1,2,20,22,24,15,5,6,1]	C4[R03,R06]	×	Anhui,Chongqing,Fujian,Guangdong,Guangxi,Guizhou,Hainan,Hubei,Hunan,Jiangsu,Jiangxi,Shanxi,Sichuan,Taiwan,Xizang,Yunnan,Zhejiang	Perennial	×	×
2_Monocotyledoneae	Cyperaceae	Cyperus	sp218	Cyperus_pygmaeus	Cyperus_pygmaeus[2,3,1,14]	C4	C4[1,2,3,14,R03,R06]	×	×	C4[1,2,3,14]	C4[R03,R06]	×	Anhui,Guangdong,Guangxi,Hainan,Henan,Hubei,Taiwan,Zhejiang	Annual	×	×
2_Monocotyledoneae	Cyperaceae	Cyperus	sp219	Cyperus_radians	Cyperus_radians[1]	C4	C4[1,R03,R06]	×	×	C4[1]	C4[R03,R06]	×	Fujian,Guangdong,Hainan,Shandong,Taiwan,Zhejiang	Perennial	×	×
2_Monocotyledoneae	Cyperaceae	Cyperus	sp220	Cyperus_rotundus	Cyperus_rotundus[20,2,21,22,19,15,1,4,38,14,6]	C4	δ13C&Kranz	–11.10[4];	with_Kranz[4]	C4[1,2,20,21,22,19,15,1,4,38,14,6]	C4[R03,R06]	×	Anhui,Chongqing,Guangdong,Fujian,Gansu,Guangdong,Guangxi,Guizhou,Hainan,Hebei,Henan,Hubei,Hunan,Jiangsu,Jiangxi,Liaoning,Shaanxi,Shandong,Shanxi,Sichuan,Taiwan,Xizang,Yunnan,Zhejiang	Perennial	×	×
2_Monocotyledoneae	Cyperaceae	Cyperus	sp221	Cyperus_serotinus	Cyperus_serotinus[2,34,19,1]/Juncellus_serotinus[2,38,17,3,16,6,18]	C4	δ13C	–11.2‰[3];	×	C4[1,2,34,19,1,2,38,17,3,16,6,18]	C4[R03,R06]	×	Anhui,Chongqing,Fujian,Gansu,Guangdong,Guangxi,Guizhou,Hebei,Heilongjiang,Henan,Hubei,Hunan,Jiangsu,Jiangxi,Jilin,Liaoning,NeiMongol,Ningxia,Shaanxi,Shandong,Shanxi,Taiwan,Xinjiang,Yunnan,Zhejiang	Perennial	×	C3[21]
2_Monocotyledoneae	Cyperaceae	Cyperus	sp222	Cyperus_stoloniferus	Cyperus_stoloniferus[1,2]	C4	C4[1,2,R03,R06]	×	×	C4[1,2]	C4[R03,R06]	×	Fujian,Guangdong,Hainan,Taiwan	Perennial	×	×
2_Monocotyledoneae	Cyperaceae	Cyperus	sp223	Cyperus_szechuanensis	Cyperus_szechuanensis[1]	C4	C4[1]	×	×	C4[1]	×	×	Sichuan	Perennial	×	×
2_Monocotyledoneae	Cyperaceae	Cyperus	sp224	Cyperus_tenuiculmis	Cyperus_tenuiculmis[1]	C4	C4[1,R06]	×	×	C4[1]	C4[R06]	×	Fujian,Guangdong,Guangxi,Hainan,Sichuan,Taiwan,Yunnan,Zhejiang	Perennial	×	×
2_Monocotyledoneae	Cyperaceae	Cyperus	sp683	Cyperus_tenuispica	Cyperus_tenuispica[2,6]	C3	×	×	×	×	C3[R06]	×	Anhui,Guangdong,Guangxi,Guizhou,Hainan,Hunan,Jiangsu,Jiangxi,Sichuan,Taiwan,Xizang,Zhejiang	Annual	×	C4[2,6]
2_Monocotyledoneae	Cyperaceae	Cyperus	sp225	Cyperus_tuberosus	Cyperus_tuberosus[1]	C4	C4[1,R03,R06]	×	×	C4[1]	C4[R03,R06]	×	Sichuan,Taiwan,Yunnan	Perennial	×	×
2_Monocotyledoneae	Cyperaceae	Fimbristylis	sp226	Fimbristylis_aestivalis	Fimbristylis_aestivalis[20,2,15,1,5]	C4	δ13C	–12.70[5];	×	C4[1,2,20,15,1,5]	C4[R03,R06]	×	Anhui,Chongqing,Fujian,Guangdong,Guangxi,Guizhou,Hainan,Heilongjiang,Hubei,Hunan,Jiangxi,Shaanxi,Sichuan,Taiwan,Yunnan,Zhejiang	Annual	×	×
2_Monocotyledoneae	Cyperaceae	Fimbristylis	sp227	Fimbristylis_autumnalis	Fimbristylis_autummatis[1]	C4	C4[1,R03,R06]	×	×	C4[1]	C4[R03,R06]	×	Jiangxi,Liaoning,Taiwan	Annual	×	×
2_Monocotyledoneae	Cyperaceae	Fimbristylis	sp228	Fimbristylis_bisumbellata	Fimbristylis_bisumbellata[2,21,22,19,1]/Fimbristylis_bisumbellate[20]	C4	C4[1,2,21,22,19,1,20,R03,R06]	×	×	C4[1,2,21,22,19,1,20]	C4[R03,R06]	×	Anhui,Guangdong,Guangxi,Guizhou,Hebei,Henan,Hubei,Hunan,Jiangsu,Shaanxi,Shandong,Shanxi,Sichuan,Taiwan,Xinjiang,Yunnan,Zhejiang	Annual	×	×
2_Monocotyledoneae	Cyperaceae	Fimbristylis	sp229	Fimbristylis_complanata	Fimbristylis_complanata[20,2,24,19,15,1,5,6]	C4	δ13C	–10.61[5];	×	C4[1,2,20,24,19,15,1,5,6]	C4[R03,R06]	×	Anhui,Fujian,Guangdong,Guangxi,Guizhou,Hainan,Henan,Hubei,Hunan,Jiangsu,Jiangxi,Shandong,Sichuan,Taiwan,Xizang,Yunnan,Zhejiang	Perennial	×	×
2_Monocotyledoneae	Cyperaceae	Fimbristylis	sp230	Fimbristylis_cymosa	Fimbristylis_cymosa[1,2]	C4	C4[1,2,R03,R06]	×	×	C4[1,2]	C4[R03,R06]	×	Fujian,Guangdong,Guangxi,Hainan,Hainan,Taiwan,Zhejiang	Perennial	×	×
2_Monocotyledoneae	Cyperaceae	Fimbristylis	sp231	Fimbristylis_cymosa_var._spathacea	Fimbristylis_sepacea[1]	C4	C4[1]	×	×	C4[1]	×	×	Fujian,Guangdong,Guangxi,Hainan,Hainan,Taiwan,Zhejiang	Perennial	×	×
2_Monocotyledoneae	Cyperaceae	Fimbristylis	sp232	Fimbristylis_dichotoma	Fimbristylis_dichotoma[1–4,6,14–22,24,25]/Fimbristylis_annus[5]/Fimbristylis_annua[1]	C4	δ13C&Kranz	–11.04[5];	with_Kranz[25]	C4[1,2,1–4,6,14–22,24,25,1,5]	C4[R03,R06]	×	Anhui,Chongqing,Fujian,Gansu,Guangdong,Guangxi,Guizhou,Hainan,Hebei,Henan,Hubei,Hunan,Jiangsu,Jiangxi,Liaoning,NeiMongol,Shaanxi, Shandong,Shanxi,Sichuan,Taiwan,Xinjiang,Hainan,Xizang,Yunnan,Zhejiang	Annual	×	×
2_Monocotyledoneae	Cyperaceae	Fimbristylis	sp233	Fimbristylis_dichotoma_subsp._podocarpa	Fimbristylis_dichotomoides[2]	C4	C4[2]	×	×	C4[2]	×	×	Guangdong,Guangxi,Hainan,Jiangxi,Taiwan,Yunnan	Annual	×	×
2_Monocotyledoneae	Cyperaceae	Fimbristylis	sp234	Fimbristylis_diphylloides	Fimbristylis_diphylloides[1]	C4	C4[1,R03,R06]	×	×	C4[1]	C4[R03,R06]	×	Anhui,Chongqing,Fujian,Guangdong,Guangxi,Guizhou,Henan,Hubei,Hunan,Jiangsu,Jiangxi,Shandong,Sichuan,Zhejiang	Annual	×	×
2_Monocotyledoneae	Cyperaceae	Fimbristylis	sp235	Fimbristylis_dipsacea	Fimbristylis_dipsacea[1,2]	C4	C4[1,2,R03,R06]	×	×	C4[1,2]	C4[R03,R06]	×	Anhui,Guangdong,Guangxi,Hainan,Heilongjiang,Hunan,Yunnan,Zhejiang	Annual	×	×
2_Monocotyledoneae	Cyperaceae	Fimbristylis	sp236	Fimbristylis_fimbristyloides	Fimbristylis_fimbristyloides[1]	C4	C4[1,R03,R06]	×	×	C4[1]	C4[R03,R06]	×	Guangdong,Guangxi,Yunnan,Zhejiang	Annual	×	×
2_Monocotyledoneae	Cyperaceae	Fimbristylis	sp237	Fimbristylis_littoralis	Fimbristylis_littorelis[1]	C4	C4[1,R03,R06]	×	×	C4[1]	C4[R03,R06]	×	Anhui,Chongqing,Fujian,Gansu,Guangdong,Guangxi,Guizhou,Hainan,Hebei,Henan,Hubei,Hunan,Jiangsu,Jiangxi,Qinghai,Shaanxi,Shandong,Sichuan,Taiwan,Yunnan,Zhejiang	Annual	×	×
2_Monocotyledoneae	Cyperaceae	Fimbristylis	sp238	Fimbristylis_nutans	Fimbristylis_nutans[1,2]	C4	C4[1,2,R03,R06]	×	×	C4[1,2]	C4[R03,R06]	×	Fujian,Guangdong,Guangxi,Hainan,Hunan,Taiwan	Annual	×	×
2_Monocotyledoneae	Cyperaceae	Fimbristylis	sp239	Fimbristylis_ovata	Fimbristylis_ovate[1,2]/Fimbristylis_ovata[20]/Fimbristylis_monostachya[2,27,14]	C4	C4[1,2,27,14,20,R03,R06]	×	×	C4[1,2,27,14,20]	C4[R03,R06]	×	Fujian,Guangdong,Guangxi,Guizhou,Hainan,Hunan,Sichuan,Taiwan,Yunnan,Zhejiang	Perennial	×	×
2_Monocotyledoneae	Cyperaceae	Fimbristylis	sp240	Fimbristylis_pauciflora	Fimbristylis_pauciflora[1,2]	C4	C4[1,2,R03,R06]	×	×	C4[1,2]	C4[R03,R06]	×	Hainan	Perennial	×	×
2_Monocotyledoneae	Cyperaceae	Fimbristylis	sp241	Fimbristylis_pierotii	Fimbristylis_pierotii[1,2]	C4	C4[1,2,R03,R06]	×	×	C4[1,2]	C4[R03,R06]	×	Anhui,Fujian,Henan,Jiangsu,Shandong,Yunnan,Zhejiang	Perennial	×	×
2_Monocotyledoneae	Cyperaceae	Fimbristylis	sp242	Fimbristylis_polytrichoides	Fimbristylis_polytrichoides[1,2]	C4	C4[1,2,R03,R06]	×	×	C4[1,2]	C4[R03,R06]	×	Fujian,Guangdong,Hainan,Taiwan	Annual	×	×
2_Monocotyledoneae	Cyperaceae	Fimbristylis	sp243	Fimbristylis_quinquangularis	Fimbristylis_quinquangularis[24,19,15,1,14]/Fimbristylis_miliacea[20,2,22,19,15,1,4,14,6]	C4	Kranz	×	with_Kranz[4]	C4[1,2,24,19,15,1,14,20,2,22,19,15,1,4,14,6]	C4[R03,R06]	×	Anhui,Fujian,Guangdong,Guangxi,Guizhou,Hainan,Hunan,Jiangxi,Sichuan,Taiwan,Xizang,Yunnan,Zhejiang	Annual	×	×
2_Monocotyledoneae	Cyperaceae	Fimbristylis	sp244	Fimbristylis_schoenoides	Fimbristylis_schoenoides[15,1,5]	C4	δ13C	–10.77[5];	×	C4[1,15,5]	C4[R03,R06]	×	Fujian,Guangdong,Guangxi,Hainan,Jiangxi,Taiwan,Yunnan,Zhejiang	Perennial	×	×
2_Monocotyledoneae	Cyperaceae	Fimbristylis	sp245	Fimbristylis_sericea	Fimbristylis_sericea[1,2]	C4	C4[1,2,R03,R06]	×	×	C4[1,2]	C4[R03,R06]	×	Fujian,Guangdong,Guangxi,Hainan,Jiangsu,Taiwan,Zhejiang	Perennial	×	×
2_Monocotyledoneae	Cyperaceae	Fimbristylis	sp246	Fimbristylis_sieboldii	Fimbristylis_sieboldii[1,2]/Fimbristylis_ferruginea[1,14]/Fimbristylis_ferrugineae[2]	C4	C4[1,2,14,R03,R06]	×	×	C4[1,2,1,14]	C4[R03,R06]	×	Anhui,Fujian,Guangdong,Hainan,Jiangsu,Shandong,Taiwan,Hainan,Zhejiang	Perennial	×	×
2_Monocotyledoneae	Cyperaceae	Fimbristylis	sp247	Fimbristylis_squarrosa	Fimbristylis_squarrosa[20,2,24,19,1,38]	C4	C4[1,2,20,24,19,38,R03,R06]	×	×	C4[1,2,20,24,19,1,38]	C4[R03,R06]	×	Anhui,Fujian,Guangdong,Guangxi,Guizhou,Hainan,Hebei,Heilongjiang,Henan,Jiangsu,Shandong,Taiwan,Xizang,Yunnan,Zhejiang	Annual	×	×
2_Monocotyledoneae	Cyperaceae	Fimbristylis	sp248	Fimbristylis_stauntonii	Fimbristylis_stauntonii[20,21,19,1,4]/Fimbristylis_stauntoni[2]	C4	Kranz	×	with_Kranz[4]	C4[1,2,20,21,19,1,4,2]	C4[R03,R06]	×	Anhui,Gansu,Hebei,Henan,Hubei,Hunan,Jiangsu,Liaoning,Shaanxi,Shandong,Sichuan,Zhejiang	Annual	×	×
2_Monocotyledoneae	Cyperaceae	Fimbristylis	sp249	Fimbristylis_subbispicata	Fimbristylis_subbispicata[21]	C4	C4[R06]	×	×	×	C4[R06]	×	Anhui,Fujian,Guangdong,Guangxi,Guizhou,Hainan,Hebei,Henan,Hunan,Jiangsu,Liaoning,Shaanxi,Shandong,Shanxi,Taiwan,Hainan,Zhejiang	Annual	×	C3[21]
2_Monocotyledoneae	Cyperaceae	Fimbristylis	sp250	Fimbristylis_tetragona	Fimbristylis_tetragona[1,2]	C4	C4[1,2,R06]	×	×	C4[1,2]	C4[R06]	×	Fujian,Guangdong,Guangxi,Hainan,Taiwan	Annual	×	×
2_Monocotyledoneae	Cyperaceae	Fimbristylis	sp251	Fimbristylis_tristachya	Fimbristylis_tristachya[1]	C4	C4[1,R03,R06]	×	×	C4[1]	C4[R03,R06]	×	Guangdong,Hainan	Perennial	×	×
2_Monocotyledoneae	Cyperaceae	Fimbristylis	sp252	Fimbristylis_umbellaris	Fimbristylis_globulosa[1,2]	C4	C4[1,2,R03,R06]	×	×	C4[1,2]	C4[R03,R06]	×	Guangdong,Guangxi,Hainan,Sichuan,Taiwan,Yunnan	Perennial	×	×
2_Monocotyledoneae	Cyperaceae	Kyllinga	sp253	Kyllinga_brevifolia	Kyllinga_brevifolia[2,38,1,15,19,22,24,20,14,6]/Cyperus_brevifolius[2,19,1]/Kyllinga_cororata[1]	C4	C4[1,2,38,15,19,22,24,20,14,6,19,R03,R06]	×	×	C4[1,2,38,15,19,22,24,20,14,6,1,2,19,1]	C4[R03,R06]	×	Anhui,Chongqing,Fujian,Gansu,Guangdong,Guangxi,Guizhou,Hainan,Hebei,Heilongjiang,Henan,Hubei,Hunan,Jiangsu,Jiangxi,Jilin,Liaoning,Shaanxi,Shandong,Shanxi,Sichuan,Taiwan,Xizang,Yunnan,Zhejiang	Perennial	×	×
2_Monocotyledoneae	Cyperaceae	Kyllinga	sp254	Kyllinga_bulbosa	Kyllinga_monocephala[2,16,15,19,14]/Kyllinga_triceps[2,16,14]	C4	C4[1,2,16,15,19,14,16,14,R03,R06]	×	×	C4[1,2,16,15,19,14,2,16,14]	C4[R03,R06]	×	Guangdong,Hainan	Perennial	×	×
2_Monocotyledoneae	Cyperaceae	Kyllinga	sp255	Kyllinga_cylindrica	Kyllinga_cylindrica[1]/Kyllinga_odorata[1]	C4	C4[1,R03,R06]	×	×	C4[1]	C4[R03,R06]	×	Fujian,Guangdong,Guizhou,Jiangxi,Taiwan,Yunnan	Perennial	×	×
2_Monocotyledoneae	Cyperaceae	Kyllinga	sp256	Kyllinga_melanosperma	Kyllinga_melanosperma[1]	C4	C4[1,R03,R06]	×	×	C4[1]	C4[R03,R06]	×	Guangdong,Guangxi,Hainan,Yunnan	Perennial	×	×
2_Monocotyledoneae	Cyperaceae	Kyllinga	sp257	Kyllinga_nemoralis	Kyllinga_nemoralis[20]/Cyperus_kyllingia[2]	C4	C4[1,20,2,R03,R06]	×	×	C4[1,20,2]	C4[R03,R06]	×	Guangdong,Guangxi,Hainan,Hunan,Taiwan,Yunnan	Perennial	×	×
2_Monocotyledoneae	Cyperaceae	Lipocarpha	sp258	Lipocarpha_chinensis	Lipocarpha_chinensis[2,1,15,24,19,14,6]	C4	C4[1,2,15,24,19,14,6,R03,R06]	×	×	C4[1,2,15,24,19,14,6]	C4[R03,R06]	×	Fujian,Guangdong,Guangxi,Guizhou,Hainan,Hunan,Jiangxi,Shandong,Taiwan,Xizang,Yunnan,Zhejiang	Perennial	×	×
2_Monocotyledoneae	Cyperaceae	Lipocarpha	sp259	Lipocarpha_microcephala	Lipocarpha_microcephala[5,2,4,16,19,16,20]	C4	δ13C&Kranz	–16.00[4];–10.47[5];	with_Kranz[4]	C4[1,5,2,4,16,19,16,20]	C4[R03,R06]	×	Anhui,Fujian,Guangdong,Guangxi,Guizhou,Hainan,Hebei,Henan,Hubei,Hunan,Jiangsu,Jiangxi,Liaoning,Shandong,Sichuan,Taiwan,Yunnan,Zhejiang	Annual	×	×
2_Monocotyledoneae	Cyperaceae	Pycreus	sp260	Pycreus_flavidus	Pycreus_flavidus[24,19,1,6]/Pycreus_globosus[21,22,19,15,3,1,17,38,18]/Cyperus_flavidus[1]/Cyperus_globosus[2,19,1,14]	C4	C4[1,2,24,19,1,6,2,19,1,14,1,21,22,19,15,3,1,17,38,18,R03,R06]	×	×	C4[1,2,24,19,1,6,2,19,1,14,1,21,22,19,15,3,1,17,38,18]	C4[R03,R06]	×	Anhui,Chongqing,Fujian,Gansu,Guangdong,Guangxi,Guizhou,Hainan,Hebei,Heilongjiang,Henan,Hubei,Hunan,Jiangsu,Jiangxi,Jilin,Liaoning,NeiMongol,Ningxia,Qinghai,Shaanxi,Shandong,Shanxi,Sichuan,Taiwan,Xinjiang,Xizang,Yunnan,Zhejiang	Perennial	×	×
2_Monocotyledoneae	Cyperaceae	Pycreus	sp261	Pycreus_flavidus_var._nilagiricus	Cyperus_nilagiricus[2]	C4	C4[2]	×	×	C4[2]	×	×	Fujian,Gansu,Guangdong,Guizhou,Hebei,Heilongjiang,Henan,Hubei,Jiangsu,Jilin,Liaoning,Qinghai,Shaanxi,Shandong,Shanxi,Sichuan,Xinjiang,Yunnan,Zhejiang	Perennial	×	×
2_Monocotyledoneae	Cyperaceae	Pycreus	sp262	Pycreus_polystachyos	Pycreus_polystachyos[19,1,3,17,2,14,18]/Cyperus_polystachys[1]_,Cyperus_polystachyus[2]	C4	C4[1,2,19,3,17,2,14,18,R03,R06]	×	×	C4[1,2,19,3,17,2,14,18,2,1]_,Cyperus_polystachyus	C4[R03,R06]	×	Fujian,Guangdong,Guangxi,Hainan,Jiangsu,Liaoning,Taiwan,Zhejiang	Annual	×	×
2_Monocotyledoneae	Cyperaceae	Pycreus	sp263	Pycreus_pumilus	Pycreus_pumilus[16,14]	C4	C4[16,14,R03,R06]	×	×	C4[16,14]	C4[R03,R06]	×	Fujian,Guangdong,Guangxi,Hainan,Hunan,Jiangxi,Taiwan	Annual	×	×
2_Monocotyledoneae	Cyperaceae	Pycreus	sp264	Pycreus_sanguinolentus	Pycreus_sanguinolentus[15,16,2,22,20,24,19,1,21,14,6]/Cyperus_sanquinolentus[1]/Pycreus_korshinskyi[3,17]/Pycreus_korshinskyi[18]	C4	δ13C	–14.57[3];	×	C4[1,2,15,16,2,22,20,24,19,1,21,14,6,18,3,17,1]	C4[R03,R06]	×	Anhui,Chongqing,Fujian,Gansu,Guangdong,Guangxi,Guizhou,Hainan,Hebei,Heilongjiang,Henan,Hubei,Hunan,Jiangsu,Jiangxi,Jilin,Liaoning,NeiMongol,Ningxia,Qinghai,Shaanxi,Shandong,Shanxi,Sichuan,Taiwan,Xinjiang,Xizang,Yunnan,Zhejiang	Annual	×	×
2_Monocotyledoneae	Cyperaceae	Pycreus	sp265	Pycreus_unioloides	Pycreus_unioloides[16,2]	C4	C4[1,16,2,R03,R06]	×	×	C4[1,2,16]	C4[R03,R06]	×	Guangdong,Taiwan,Yunnan,Zhejiang	Perennial	×	×
2_Monocotyledoneae	Cyperaceae	Remirea	sp266	Remirea_maritima	Remirea_maritima[1]	C4	C4[1,R03,R06]	×	×	C4[1]	C4[R03,R06]	×	Guangdong,Hainan,Taiwan	Perennial	×	×
2_Monocotyledoneae	Cyperaceae	Rhynchospora	sp267	Rhynchospora_corymbosa	Rhynchospora_corymbosa[1]	C4	C4[1,,R03]	×	×	C4[1,]	C4[R03]	×	Guangdong,Guangxi,Hainan,Hunan,Taiwan,Yunnan	Perennial	×	C3[R06,1]
2_Monocotyledoneae	Cyperaceae	Rhynchospora	sp268	Rhynchospora_rubra	Rhynchospora_rubra[20,2,1]	C4	C4[1,2,20,R03,R06]	×	×	C4[1,2,20]	C4[R03,R06]	×	Anhui,Fujian,Guangdong,Guangxi,Guizhou,Hainan,Hubei,Hunan,Jiangsu,Jiangxi,Taiwan,Yunnan,Zhejiang	Annual	×	×
2_Monocotyledoneae	Hydrocharitaceae	Hydrilla	sp269	Hydrilla_verticillata	Hydrilla_verticillata[15,1,4,6]	C4	C4[1,15,4,6,R03]	×	×	C4[1,15,4,6]	C4[R03]	×	Anhui,Fujian,Guangdong,Guangxi,Guizhou,Hainan,Hebei,Heilongjiang,Henan,Hubei,Hunan,Jiangsu,Jiangxi,Liaoning,Shaanxi,Shandong,Sichuan,Taiwan,Xizang,Yunnan,Zhejiang	Perennial	×	×
2_Monocotyledoneae	Hydrocharitaceae	Vallisneria	sp270	Vallisneria_denseserrulata	Vallisneria_spiralis[1]	C4	C4[1,R03]	×	×	C4[1]	C4[R03]	×	Anhui,Guangdong,Guangxi,Hubei,Liaoning,Zhejiang	Perennial	×	×
2_Monocotyledoneae	Poaceae	Acrachne	sp271	Acrachne_racemosa	Acrachne_racemosa[2,15,1]	C4	C4[1,2,15,R03,R01]	×	×	C4[1,2,15]	C4[R03]	Acrachne:C4	Hainan,Yunnan	Annual	×	×
2_Monocotyledoneae	Poaceae	Aeluropus	sp272	Aeluropus_micrantherus	Aeluropus_micrantherus[25,2,3,16]/Aeluropus littoralis var._micrantherus[17,18]	C4	δ13C	–13.12[3];	×	C4[2,25,2,3,16,17,18]	C4[R04]	Aeluropus:C4	Xinjiang	Perennial	×	×
2_Monocotyledoneae	Poaceae	Aeluropus	sp273	Aeluropus_pilosus	Aeluropus_pilosus[1,16]	C4	C4[1,16,R01]	×	×	C4[1,16]	×	Aeluropus:C4	Xinjiang	Perennial	×	×
2_Monocotyledoneae	Poaceae	Aeluropus	sp274	Aeluropus_pungens	Aeluropus_pungens[25,1,16]	C4	C4[1,25,16,R01]	×	×	C4[1,25,16]	×	Aeluropus:C4	Gansu,Xinjiang	Perennial	×	×
2_Monocotyledoneae	Poaceae	Aeluropus	sp275	Aeluropus_pungens_var._hirtulus	Aeluropus_pungens_var._hirtulus[1]	C4	C4[1,R01]	×	×	C4[1]	×	Aeluropus:C4	Xinjiang	Perennial	×	×
2_Monocotyledoneae	Poaceae	Aeluropus	sp276	Aeluropus_sinensis	Aeluropus_sinensis[3,1]/Aeluropus littoralis var._sinensis[17,18]/Aeluropus_littoralis[17,30,2,32,19,33,4,29,18]	C4	δ13C	–12.43‰[3];–14.85‰[4];	×	C4[1,2,3,17,30,2,32,19,33,4,29,18,17,18]	×	Aeluropus:C4	Gansu,Hebei,Henan,Jiangsu,Liaoning,NeiMongol,Ningxia,Shandong,Shanxi,Xinjiang	Perennial	×	C3[21]
2_Monocotyledoneae	Poaceae	Alloteropsis	sp277	Alloteropsis_cimicina	Alloteropsis_cimicina[1,2,12,14]	C4	Kranz	×	with_Kranz[12]	C4[1,2,12,14]	C4[R03]	Alloteropsis:C4_&_C3	Hainan	Annual	×	×
2_Monocotyledoneae	Poaceae	Alloteropsis	sp278	Alloteropsis_semialata	Alloteropsis_semialata[20,2,15,1,14]	C4	C4[1,2,20,15,14,R03]	×	×	C4[1,2,20,15,1,14]	C4[R03]	Alloteropsis:C4_&_C3	Fujian,Guangdong,Guangxi,Hainan,Sichuan,Taiwan,Yunnan	Perennial	×	×
2_Monocotyledoneae	Poaceae	Alloteropsis	sp279	Alloteropsis_semialata_var._eckloniana	Alloteropsis_semialata_var._eckloniana[1]	C4	C4[1]	×	×	C4[1]	×	Alloteropsis:C4_&_C3	Guangdong,Guangxi,Yunnan	Perennial	×	×
2_Monocotyledoneae	Poaceae	Andropogon	sp280	Andropogon_chinensis	Andropogon_chinensis[12]	C4	Kranz	×	with_Kranz[12]	C4[12]	×	Andropogon:C4	Guangdong,Guangxi,Hainan,Sichuan,Yunnan	Perennial	×	×
2_Monocotyledoneae	Poaceae	Andropogon	sp281	Andropogon_gayanus	Andropogon_gayanus[12]	C4	Kranz	×	with_Kranz[12]	C4[12]	C4[R03]	Andropogon:C4	Anhui,Chongqing,Fujian,Gansu,Guangdong,Guangxi,Guizhou,Hainan,Hebei,Heilongjiang,Henan,Hubei,Hunan,Jiangsu,Jiangxi,Jilin,Liaoning,NeiMongol,Ningxia,Qinghai,Shaanxi,Shandong,Shanxi,Sichuan,Taiwan,Xinjiang,Xizang,Yunnan,Zhejiang	Perennial	×	×
2_Monocotyledoneae	Poaceae	Anthoxanthum	sp282	Anthoxanthum_glabrum	Hierochloe_glabra[30,28,21,32,19,35,1,4,17,7,18]	C4	δ13C&Kranz	–13.50‰[4];–14.1‰[7];	with_Kranz[4]	C4[1,30,28,21,32,19,35,1,4,17,7,18]	×	Anthoxanthum&Hierochloe:C3	Anhui,Hebei,Heilongjiang,Jiangsu,Jilin,Liaoning,NeiMongol,Qinghai,Shandong,Xinjiang,Yunnan,Zhejiang	Perennial	×	C3[33,36]
2_Monocotyledoneae	Poaceae	Anthoxanthum	sp684	Anthoxanthum_odoratum	Anthoxanthum_odoratum[4]	C3	×	×	×	C3[4]	×	Anthoxanthum&Hierochloe:C3	Jiangxi,Taiwan,Xinjiang,Heilongjiang,Jilin,Liaoning	Perennial	×	×
2_Monocotyledoneae	Poaceae	Apluda	sp284	Apluda_mutica	Apluda_mutica[2,24,15,1,14,6]/Apluda_aristata[2,12]	C4	Kranz	×	with_Kranz[12]	C4[1,2,24,15,1,14,6,2,12]	C4[R03]	Apluda:C4	Fujian,Guangdong,Guangxi,Guizhou,Hainan,Hunan,Jiangxi,Sichuan,Taiwan,Xizang,Yunnan,Zhejiang	Perennial	×	×
2_Monocotyledoneae	Poaceae	Aristida	sp285	Aristida_adscensionis	Aristida_adscensionis[1–4,30,20,21,32,17,7,9,18]/Aristida_heymannii[25,16]/Aristida_adscenionis[31]	C4	δ13C&Kranz	–11.97[3];–16.3[7];–13.3[9];	with_Kranz[25]	C4[1,2,1–4,30,20,21,32,17,7,9,18,31,25,16]	C4[R03,R04]	Aristida:C4_&_C3	Gansu,Hebei,NeiMongol,Qinghai,Shaanxi,Shandong,Shanxi,Sichuan,Xinjiang,Yunnan	Annual	×	×
2_Monocotyledoneae	Poaceae	Aristida	sp286	Aristida_chinensis	Aristida_chinensis[12]	C4	Kranz	×	with_Kranz[12]	C4[12]	×	Aristida:C4_&_C3	Fujian,Guangdong,Guangxi,Hainan,Taiwan	Perennial	×	×
2_Monocotyledoneae	Poaceae	Arthraxon	sp287	Arthraxon_castratus	Arthraxon_castratus[12]	C4	Kranz	×	with_Kranz[12]	C4[12]	×	Arthraxon:C4	Hainan	Annual	×	×
2_Monocotyledoneae	Poaceae	Arthraxon	sp288	Arthraxon_hispidus	Arthraxon_hispidus[1–4,6,12,14–22,25,30,32,33,34,36]	C4	δ13C&Kranz	–11.69[6];	with_Kranz[12]	C4[1,2,1–4,6,12,14–22,25,30,32,33,34,36]	C4[R03]	Arthraxon:C4	Anhui,Fujian,Guangdong,Guizhou,Hainan,Hebei,Heilongjiang,Henan,Hubei,Jiangsu,Jiangxi,NeiMongol,Ningxia,Shaanxi,Shandong,Sichuan,Taiwan,Xinjiang,Yunnan,Zhejiang	Annual	×	×
2_Monocotyledoneae	Poaceae	Arthraxon	sp289	Arthraxon_hispidus_var._centrasiaticus	Arthraxon_viridis_ssp._centrasiaticus[25]	C4	C4[25,R01]	×	×	C4[25]	×	Arthraxon:C4	Anhui,Fujian,Jiangsu,Jiangxi,Shandong,Zhejiang,Henan,Hubei,Hunan,Hebei,NeiMongol,Shanxi	Annual	×	×
2_Monocotyledoneae	Poaceae	Arthraxon	sp290	Arthraxon_junnarensis	Arthraxon_hispidus_var._junnarensis[20]	C4	C4[20,R01]	×	×	C4[20]	×	Arthraxon:C4	Yunnan	Annual	×	×
2_Monocotyledoneae	Poaceae	Arthraxon	sp291	Arthraxon_prionodes	Arthraxon_prionodes[12]	C4	Kranz	×	with_Kranz[12]	C4[12]	×	Arthraxon:C4	Anhui,Hebei,Henan,Hubei,Jiangsu,Shaanxi,Shandong,Sichuan,Xizang,Yunnan,Zhejiang	Perennial	×	C3[21]
2_Monocotyledoneae	Poaceae	Arundinella	sp292	Arundinella_bengalensis	Arundinella_bengalensis[22,24,1,12]	C4	Kranz	×	with_Kranz[12]	C4[1,22,24,1,12]	×	Arundinella:C4	Guangdong,Guangxi,Guizhou,Hainan,Sichuan,Xizang,Yunnan	Perennial	×	×
2_Monocotyledoneae	Poaceae	Arundinella	sp293	Arundinella_hirta	Arundinella_hirta[1–4,17–22,29,30,36,32–34,11,12]/Arundinella_anomala[20,2,15,1,14,6]	C4	δ13C&Kranz	–19.00[4];–11.1[11];	with_Kranz[4,12]	C4[1,2,1–4,17–22,29,30,36,32–34,11,12,20,2,15,1,14,6]	C4[R03,R04]	Arundinella:C4	Anhui,Fujian,Guangdong,Guangxi,Guizhou,Hebei,Heilongjiang,Henan,Hubei,Hunan,Jiangsu,Jiangxi,Jilin,Liaoning,NeiMongol,Ningxia,Shaanxi,Shandong,Sichuan,Taiwan,Yunnan,Zhejiang	Perennial	×	×
2_Monocotyledoneae	Poaceae	Arundinella	sp294	Arundinella_nepalensis	Arundinella_nepalensis[20,2,24,15,1,14,6,12]	C4	Kranz	×	with_Kranz[12]	C4[1,2,20,24,15,1,14,6,12]	C4[R03]	Arundinella:C4	Fujian,Guangdong,Guangxi,Guizhou,Hainan,Hubei,Xizang,Yunnan	Perennial	×	×
2_Monocotyledoneae	Poaceae	Arundinella	sp295	Arundinella_setosa	Arundinella_setosa[20,22,24,19,15,1,5,6,12]	C4	δ13C&Kranz	–11.93[5];	with_Kranz[12]	C4[1,20,22,24,19,15,1,5,6,12]	C4[R03]	Arundinella:C4	Anhui,Fujian,Guangdong,Guangxi,Guizhou,Hainan,Henan,Hubei,Hunan,Jiangsu,Jiangxi,Sichuan,Taiwan,Yunnan,Zhejiang	Perennial	×	×
2_Monocotyledoneae	Poaceae	Arundinella	sp296	Arundinella_setosa_var._esetosa	Arundinella_setosa_var._esetosa[1]	C4	C4[1,R01]	×	×	C4[1]	×	Arundinella:C4	Fujian,Guangdong,Guangxi,Guizhou,Hubei,Hunan,Jiangxi,Yunnan,Zhejiang	Perennial	×	×
2_Monocotyledoneae	Poaceae	Arundinella	sp297	Arundinella_setosa_var._tengchongensis	Arundinella_setosa_var._tengchongensis[1]	C4	C4[1,R01]	×	×	C4[1]	×	Arundinella:C4	Yunnan	Perennial	×	×
2_Monocotyledoneae	Poaceae	Arundinella	sp298	Arundinella_yunnanensis	Arundinella_yunnanensis[23]	C4	δ13C	–11.42[23];–11.63[23];	×	C4[23]	×	Arundinella:C4	Xizang,Yunnan	Perennial	×	×
2_Monocotyledoneae	Poaceae	Axonopus	sp299	Axonopus_compressus	Axonopus_compressus[20,2,15,1]/Axonopus_compressue[14,12]	C4	Kranz	×	with_Kranz[12]	C4[1,2,20,15,1,14,12]	C4[R03]	Axonopus:C4	Fujian,Guangdong,Guangxi,Guizhou,Hainan,Taiwan,Yunnan	Perennial	Alien&Naturalized&Non–invasive	×
2_Monocotyledoneae	Poaceae	Axonopus	sp300	Axonopus_fissifolius	Axonopus_affinis[2]	C4	C4[1,2,R03,R01]	×	×	C4[1,2]	C4[R03]	Axonopus:C4	Taiwan,Xizang	Perennial	Alien&Naturalized&Non–invasive	×
2_Monocotyledoneae	Poaceae	Bothriochloa	sp301	Bothriochloa_bladhii	Bothriochloa_bladhii[12]/Bothriochloa_glabra[20,2,15,1,14,12]/Bothriochloa_intermedia[2,15,1,14]	C4	Kranz	×	with_Kranz[12]	C4[1,2,12,2,15,1,14,20,2,15,1,14,12]	C4[R03]	Bothriochloa:C4	Anhui,Fujian,Guangdong,Guangxi,Guizhou,Hubei,Hunan,Shaanxi,Sichuan,Taiwan,Xinjiang,Yunnan	Perennial	×	×
2_Monocotyledoneae	Poaceae	Bothriochloa	sp302	Bothriochloa_bladhii_var._punctata	Bothriochloa_intermedia_var._punctata[20]/Bothriochloa_punctata[19]	C4	C4[20,19,R01]	×	×	C4[20,19]	×	Bothriochloa:C4	Anhui,Fujian,Guangdong,Guangxi,Guizhou,Hubei,Hunan,Shaanxi,Sichuan,Taiwan,Xinjiang,Yunnan	Perennial	×	×
2_Monocotyledoneae	Poaceae	Bothriochloa	sp303	Bothriochloa_ischaemum	Bothriochloa_ischaemum[1–4,25,24,7,14–22,6,9,12]	C4	δ13C&Kranz	–14.3[7];–12.2_to_–11.8[9];	with_Kranz[12,25]	C4[1,2,1–4,25,24,7,14–22,6,9,12]	C4[R03]	Bothriochloa:C4	Anhui,Fujian,Guangdong,Guizhou,Hainan,Hebei,Henan,Hubei,Hunan,NeiMongol,Ningxia,Qinghai,Shaanxi,Shandong,Sichuan,Taiwan,Xinjiang,Xizang,Yunnan,Zhejiang	Perennial	×	×
2_Monocotyledoneae	Poaceae	Bothriochloa	sp304	Bothriochloa_pertusa	Bothriochloa_pertusa[20,2,15,1,14,12]	C4	Kranz	×	with_Kranz[12]	C4[1,2,20,15,1,14,12]	C4[R03]	Bothriochloa:C4	Guangdong,Sichuan,Yunnan	Perennial	×	×
2_Monocotyledoneae	Poaceae	Bouteloua	sp305	Bouteloua_curtipendula	Bouteloua_curtipendula[2,19,1]	C4	C4[1,2,19,R03,R01]	×	×	C4[1,2,19,1]	C4[R03]	Bouteloua:C4	Anhui,Chongqing,Fujian,Gansu,Guangdong,Guangxi,Guizhou,Hainan,Hebei,Heilongjiang,Henan,Hubei,Hunan,Jiangsu,Jiangxi,Jilin,Liaoning,NeiMongol,Ningxia,Qinghai,Shaanxi,Shandong,Shanxi,Sichuan,Taiwan,Xinjiang,Xizang,Yunnan,Zhejiang	Perennial	×	×
2_Monocotyledoneae	Poaceae	Bouteloua	sp306	Bouteloua_gracilis	Bouteloua_gracilis[1,2]	C4	C4[1,2,R03,R01]	×	×	C4[1,2]	C4[R03]	Bouteloua:C4	Anhui,Chongqing,Fujian,Gansu,Guangdong,Guangxi,Guizhou,Hainan,Hebei,Heilongjiang,Henan,Hubei,Hunan,Jiangsu,Jiangxi,Jilin,Liaoning,NeiMongol,Ningxia,Qinghai,Shaanxi,Shandong,Shanxi,Sichuan,Taiwan,Xinjiang,Xizang,Yunnan,Zhejiang	Perennial	×	×
2_Monocotyledoneae	Poaceae	Brachiaria	sp307	Brachiaria_brizantha	Brachiaria_brizantha[12]	C4	Kranz	×	with_Kranz[12]	C4[12]	×	Brachiaria:C4	Hainan,Guangdong,Guangxi,Yunnan,Fujian	Perennial	Alien&Naturalized&Non–invasive	×
2_Monocotyledoneae	Poaceae	Brachiaria	sp308	Brachiaria_dictyoneura	Brachiaria_dictyoneura[12]/Brachiaria_humidicola[12]	C4	Kranz	×	with_Kranz[12]	C4[12,12]	×	Brachiaria:C4	Hainan,Guangdong,Guangxi,Yunnan,Fujian	Perennial	×	×
2_Monocotyledoneae	Poaceae	Brachiaria	sp310	Brachiaria_eruciformis	Brachiaria_eruciformis[20,2,1,12]	C4	Kranz	×	with_Kranz[12]	C4[1,2,20,1,12]	C4[R03]	Brachiaria:C4	Fujian,Guizhou,Yunnan	Annual	×	×
2_Monocotyledoneae	Poaceae	Brachiaria	sp311	Brachiaria_fusiformis	Brachiaria_subquadripara_var._setulosa[1]	C4	C4[1,R01]	×	×	C4[1]	×	Brachiaria:C4	Yunnan	Annual	×	×
2_Monocotyledoneae	Poaceae	Brachiaria	sp312	Brachiaria_mutica	Brachiaria_mutica[1,2]/Panicum_purpurascens[2,12]	C4	Kranz	×	with_Kranz[12]	C4[1,2,12]	C4[R03]	Brachiaria:C4	Fujian,Guangdong,Taiwan	Perennial	Alien&Naturalized&Invasive	×
2_Monocotyledoneae	Poaceae	Brachiaria	sp313	Brachiaria_ramosa	Brachiaria_ramosa[2,15,1,14]/Brachiaria_ramose[20,12]	C4	Kranz	×	with_Kranz[12]	C4[1,2,15,14,20,12]	C4[R03]	Brachiaria:C4	Hainan,Yunnan	Annual	×	×
2_Monocotyledoneae	Poaceae	Brachiaria	sp315	Brachiaria_subquadripara	Brachiaria_subquadripara[2,1,14,6,15,12,20]	C4	Kranz	×	with_Kranz[12]	C4[1,2,14,6,15,12,20]	C4[R03]	Brachiaria:C4	Fujian,Guangdong,Guangxi,Guizhou,Hainan,Hunan,Jiangxi,Taiwan,Yunnan	Annual	×	×
2_Monocotyledoneae	Poaceae	Brachiaria	sp316	Brachiaria_subquadripara_var._miliiformis	Brachiaria_subquadripara_var._miliiformis[1]	C4	C4[1,R01]	×	×	C4[1]	×	Brachiaria:C4	Guangdong,Yunnan	Annual	×	×
2_Monocotyledoneae	Poaceae	Brachiaria	sp317	Brachiaria_urochlooides	Brachiaria_urochloaoides[1,20]	C4	C4[1,20,R01]	×	×	C4[1,20]	×	Brachiaria:C4	Yunnan	Annual	×	×
2_Monocotyledoneae	Poaceae	Brachiaria	sp318	Brachiaria_villosa	Brachiaria_villosa[22,15,1,5,6,20]/Brachiaria_villosa_var._barbata[1]	C4	δ13C	–11.70[5];	×	C4[1,22,15,1,5,6,20,1]	C4[R03]	Brachiaria:C4	Anhui,Fujian,Gansu,Guangdong,Guangxi,Guizhou,Henan,Hubei,Hunan,Jiangxi,Shaanxi,Sichuan,Taiwan,Yunnan,Zhejiang	Annual	×	×
2_Monocotyledoneae	Poaceae	Brachiaria	sp319	Brachiaria_villosa_var._glabrata	Brachiaria_villosa_var._glabrata[1]	C4	C4[1,R01]	×	×	C4[1]	×	Brachiaria:C4	Yunnan	Annual	×	×
2_Monocotyledoneae	Poaceae	Buchloe	sp320	Buchloe_dactyloides	Buchloe_dactyloides[2,19,1,7]/Buchloe_dactylon[25]	C4	δ13C	–14.5[7];	×	C4[1,2,19,7,25]	C4[R03]	Buchloe:C4	Anhui,Chongqing,Fujian,Gansu,Guangdong,Guangxi,Guizhou,Hainan,Hebei,Heilongjiang,Henan,Hubei,Hunan,Jiangsu,Jiangxi,Jilin,Liaoning,NeiMongol,Ningxia,Qinghai,Shaanxi,Shandong,Shanxi,Sichuan,Taiwan,Xinjiang,Xizang,Yunnan,Zhejiang	Perennial	Alien&Naturalized&Non–invasive	×
2_Monocotyledoneae	Poaceae	Capillipedium	sp321	Capillipedium_assimile	Capillipedium_assimile[12]	C4	Kranz	×	with_Kranz[12]	C4[12]	×	Capillipedium:C4	Fujian,Guangdong,Guangxi,Guizhou,Hainan,Henan,Hubei,Hunan,Jiangxi,Shandong,Sichuan,Taiwan,Xizang,Yunnan,Zhejiang	Perennial	×	×
2_Monocotyledoneae	Poaceae	Capillipedium	sp322	Capillipedium_parviflorum	Capillipedium_parviflorum[20,21,22,24,19,27,4,5,6,12]/Bothriochloa_parviflorum[1]	C4	δ13C&Kranz	–16.00[4];–13.60[5];	with_Kranz[12]	C4[1,20,21,22,24,19,27,4,5,6,12,1]	C4[R03]	Capillipedium:C4	Anhui,Fujian,Guangdong,Guangxi,Guizhou,Hainan,Hebei,Henan,Hubei,Shaanxi,Shandong,Sichuan,Taiwan,Xizang,Yunnan,Zhejiang	Perennial	×	×
2_Monocotyledoneae	Poaceae	Capillipedium	sp323	Capillipedium_spicigerum	Capillipedium_parviflorum_var._spicigerum[2]	C4	C4[2,R01]	×	×	C4[2]	×	Capillipedium:C4	Guangdong,Taiwan,Zhejiang	Perennial	×	×
2_Monocotyledoneae	Poaceae	Cenchrus	sp324	Cenchrus_echinatus	Cenchrus_echinatus[2,1,12]	C4	Kranz	×	with_Kranz[12]	C4[1,2,12]	C4[R03]	Cenchrus:C4	Fujian,Guangdong,Hainan,Taiwan,Yunnan	Annual	Alien&Naturalized&Invasive	×
2_Monocotyledoneae	Poaceae	Cenchrus	sp325	Cenchrus_incertus	Cenchrus_calyculatus[20,2,3,1,14]	C4	δ13C	–13.14[3];	×	C4[1,2,20,3,1,14]	×	Cenchrus:C4	Liaoning	Annual	×	×
2_Monocotyledoneae	Poaceae	Cenchrus	sp326	Cenchrus_setigerus	Cenchrus_setigerus[20,2]	C4	C4[1,20,2,R03,R01]	×	×	C4[1,20,2]	C4[R03]	Cenchrus:C4	Yunnan	Perennial	×	×
2_Monocotyledoneae	Poaceae	Chionachne	sp327	Chionachne_massiei	Polytoca_massiei[12]	C4	Kranz	×	with_Kranz[12]	C4[12]	×	Polytoca:C4	Hainan	Annual	×	×
2_Monocotyledoneae	Poaceae	Chloris	sp328	Chloris_barbata	Chloris_barbata[2,1,14]/Chloris_inflata[2]	C4	C4[1,2,14,R03,R01]	×	×	C4[1,2,14,2]	C4[R03]	Chloris:C4	Guangdong,Taiwan	Annual	×	×
2_Monocotyledoneae	Poaceae	Chloris	sp329	Chloris_formosana	Chloris_formosana[1,12]	C4	Kranz	×	with_Kranz[12]	C4[1,12]	×	Chloris:C4	Fujian,Guangdong,Hainan,Taiwan	Annual	×	×
2_Monocotyledoneae	Poaceae	Chloris	sp330	Chloris_gayana	Chloris_gayana[20,2,1,4,12]/Chloris_gayaana[19]	C4	Kranz	×	with_Kranz[4,12]	C4[1,2,20,1,4,12,19]	C4[R03]	Chloris:C4	Fujian,Guangdong,Hebei,Taiwan	Perennial	Alien&Naturalized&Non–invasive	×
2_Monocotyledoneae	Poaceae	Chloris	sp331	Chloris_pycnothrix	Chloris_anomala[20,15,1,12]	C4	Kranz	×	with_Kranz[12]	C4[1,20,15,1,12]	×	Chloris:C4	Yunnan	Annual	×	×
2_Monocotyledoneae	Poaceae	Chloris	sp332	Chloris_virgata	Chloris_virgata[1–4,6,7,9,10,11,15–21,23,24,25,27–36,38,]	C4	δ13C&Kranz	–15.6[7];–13.00[23];–14.83[10];–15.1[11];–13.7__to–12.7[9];	with_Kranz[4]	C4[1,2,1–4,6,7,9,10,11,15–21,23,24,25,27–36,38,]	C4[R03,R04]	Chloris:C4	Gansu,Hebei,Heilongjiang,Henan,Jiangsu,Jilin,Liaoning,NeiMongol,Ningxia,Qinghai,Shaanxi,Shandong,Shanxi,Sichuan,Xinjiang,Xizang,Yunnan	Annual	×	×
2_Monocotyledoneae	Poaceae	Chrysopogon	sp333	Chrysopogon_aciculatus	Chrysopogon_aciculatus[1,12]	C4	Kranz	×	with_Kranz[12]	C4[1,12]	×	Chrysopogon:C4	Fujian,Guangdong,Guangxi,Guizhou,Hainan,Taiwan,Yunnan	Perennial	×	×
2_Monocotyledoneae	Poaceae	Chrysopogon	sp334	Chrysopogon_gryllus	Chrysopogon_gryllus[2]	C4	C4[1,2,R03,R01]	×	×	C4[1,2]	C4[R03]	Chrysopogon:C4	Xizang,Yunnan	Perennial	×	×
2_Monocotyledoneae	Poaceae	Chrysopogon	sp335	Chrysopogon_orientalis	Chrysopogon_orientalis[12]	C4	Kranz	×	with_Kranz[12]	C4[12]	×	Chrysopogon:C4	Fujian,Guangdong,Hainan	Perennial	×	×
2_Monocotyledoneae	Poaceae	Chrysopogon	sp336	Chrysopogon_zizanioides	Chrysopogon_zizanioides[12]/Vetiveria_zizanioides[20,2,15,1,14]	C4	Kranz	×	with_Kranz[12]	C4[1,2,12,20,2,15,1,14]	×	Chrysopogon:C4	Fujian,Guangdong,Hainan,Jiangsu,Sichuan,Taiwan,Yunnan,Zhejiang	Perennial	Alien&Naturalized&Invasive	×
2_Monocotyledoneae	Poaceae	Cleistogenes	sp337	Cleistogenes_caespitosa	Cleistogenes_caespitosa[2,3,17,9,18]	C4	δ13C	–14.57‰[3];–13.2‰[9];	×	C4[2,3,17,9,18]	C4[R04]	Cleistogenes:C4	Gansu,Hebei,Henan,Liaoning,NeiMongol,Ningxia,Shaanxi,Shandong,Shanxi	Perennial	×	C3[21]
2_Monocotyledoneae	Poaceae	Cleistogenes	sp338	Cleistogenes_festucacea	Cleistogenes_foliosa[2]/Cleistogenes_longifolia[3]	C4	δ13C	–13.34‰[3];	×	C4[2,3]	C4[R04]	Cleistogenes:C4	Gansu,Hebei,NeiMongol,Ningxia,Shandong,Shanxi	Perennial	×	C3[21]
2_Monocotyledoneae	Poaceae	Cleistogenes	sp339	Cleistogenes_hackelii	Cleistogenes_chinensis[30,36,2,21,32,33,3,1,7]	C4	δ13C	–14.03[3];	×	C4[1,2,30,36,2,21,32,33,3,1,7]	×	Cleistogenes:C4	Anhui,Fujian,Gansu,Guizhou,Hebei,Heilongjiang,Henan,Hubei,Jiangsu,Liaoning,NeiMongol,Ningxia,Qinghai,Shaanxi,Shandong,Shanxi,Sichuan,Zhejiang	Perennial	×	×
2_Monocotyledoneae	Poaceae	Cleistogenes	sp340	Cleistogenes_hackelii_var._nakaii	Cleistogenes_hackeli_var._nakai[21,19,4]/Cleistogenes_hackeli[3]	C4	δ13C&Kranz	–14.23[3];	with_Kranz[4]	C4[21,19,4,3]	C4[R03]	Cleistogenes:C4	Anhui,Gansu,Guizhou,Hebei,Heilongjiang,Henan,Hubei,Jiangsu,Liaoning,NeiMongol,Shaanxi,Shandong,Shanxi,Zhejiang	Perennial	×	×
2_Monocotyledoneae	Poaceae	Cleistogenes	sp341	Cleistogenes_hancei	Cleistogenes_hancei[3]	C4	δ13C	–13.71‰[3];	×	C4[3]	×	Cleistogenes:C4	Anhui,Fujian,Hebei,Henan,Jiangsu,Jiangxi,Liaoning,NeiMongol,Shaanxi,Shandong,Shanxi	Perennial	×	C3[21]
2_Monocotyledoneae	Poaceae	Cleistogenes	sp342	Cleistogenes_kitagawae	Cleistogenes_kitagawai[3,2]	C4	δ13C	–15.02[3];	×	C4[2,3,2]	C4[R04]	Cleistogenes:C4	Hebei,Liaoning	Perennial	×	×
2_Monocotyledoneae	Poaceae	Cleistogenes	sp343	Cleistogenes_polyphylla	Cleistogenes_polyphylla[3]	C4	δ13C	–13.65‰[3];	×	C4[3]	×	Cleistogenes:C4	Hebei,Heilongjiang,Henan,Jilin,Liaoning,NeiMongol,Shaanxi,Shandong,Shanxi	Perennial	×	C3[21]
2_Monocotyledoneae	Poaceae	Cleistogenes	sp344	Cleistogenes_songorica	Cleistogenes_songorica[25,2,21,3,17,16,7,6,9,21,18,26]	C4	δ13C	–14.757[21];–14.88[3];–16.0[7];–14.0[9];_to–10.8[9];–15.49[26];	×	C4[2,25,2,21,3,17,16,7,6,9,21,18,26]	C4[R04]	Cleistogenes:C4	Gansu,Henan,NeiMongol,Ningxia,Qinghai,Shaanxi,Xinjiang	Perennial	×	×
2_Monocotyledoneae	Poaceae	Cleistogenes	sp345	Cleistogenes_squarrosa	Cleistogenes_squarrosa[1–4,6,7,16–19,21,25,27–37]	C4	δ13C&Kranz	–14.639[21];–14.11[3];–16.40[4];–15.1[7];	with_Kranz[4]	C4[1,1–4,6,7,16–19,21,25,27–37]	C4[R03,R04]	Cleistogenes:C4	Gansu,Hebei,Heilongjiang,Henan,Jilin,Liaoning,NeiMongol,Ningxia, Qinghai,Shaanxi,Shandong,Shanxi,Xinjiang	Perennial	×	×
2_Monocotyledoneae	Poaceae	Coix	sp346	Coix_aquatica	Coix_aquatica[20,2]	C4	C4[1,20,2,R03,R01]	×	×	C4[1,20,2]	C4[R03]	Coix:C4	Guangdong,Guangxi,Yunnan	Perennial	×	×
2_Monocotyledoneae	Poaceae	Coix	sp347	Coix_lacryma_jobi	Coix_lacryma–jobi[25,2,22,19,27,4,14,6]Coix_lachryma–jobi[20,12]	C4	δ13C&Kranz	–14.93[6];	with_Kranz[4,12,25]	C4[1,2,25,2,22,19,27,4,14,6]Coix_lachryma–jobi]]20,12]	C4[R03]	Coix:C4	Anhui,Fujian,Guangdong,Guangxi,Guizhou,Hainan,Hebei,Heilongjiang,Henan,Hubei,Hunan,Jiangsu,Jiangxi,Liaoning,NeiMongol,Ningxia,Shaanxi,Shandong,Shanxi,Sichuan,Taiwan,Xinjiang,Yunnan,Zhejiang	Annual	×	×
2_Monocotyledoneae	Poaceae	Crypsis	sp348	Crypsis_aculeata	Crypsis_aculeata[25,2,21,19,3,1,4,17,16,18]	C4	δ13C&Kranz	–12.82[3];	with_Kranz[25]	C4[1,2,25,2,21,19,3,1,4,17,16,18]	C4[R03,R04]	Crypsis:C4	Anhui,Gansu,Hebei,Henan,Jiangsu,NeiMongol,Ningxia,Shaanxi,Shandong,Shanxi,Xinjiang,Yunnan	Annual	×	×
2_Monocotyledoneae	Poaceae	Crypsis	sp349	Crypsis_schoenoides	Crypsis_schoenoides[25,2,32,3,1,17,16,18]	C4	Kranz	×	with_Kranz[25]	C4[1,25,2,32,3,1,17,16,18]	C4[R03,R04]	Crypsis:C4	Anhui,Hebei,Henan,Jiangsu,NeiMongol,Ningxia,Shandong,Shanxi,Xinjiang	Annual	×	×
2_Monocotyledoneae	Poaceae	Cymbopogon	sp350	Cymbopogon_citratus	Cymbopogon_citratus[2,15,1,14,6]/Cymbopogon_citrates[20]/Andropogon_citratus[2,1,12]	C4	Kranz	×	with_Kranz[12]	C4[1,2,15,14,6,2,1,12,20]	C4[R03]	Cymbopogon:C4	Fujian,Guangdong,Guizhou,Hainan,Hubei,Taiwan,Yunnan,Zhejiang	Perennial	Alien&Naturalized&Non–invasive	×
2_Monocotyledoneae	Poaceae	Cymbopogon	sp351	Cymbopogon_flexuosus	Cymbopogon_flexuosus[20,2,12]	C4	Kranz	×	with_Kranz[12]	C4[1,20,2,12]	C4[R03]	Cymbopogon:C4	Yunnan	Perennial	×	×
2_Monocotyledoneae	Poaceae	Cymbopogon	sp352	Cymbopogon_jwarancusa	Cymbopogon_jwarancusa[20,2,24,19,1]	C4	C4[1,2,20,24,19,1,R03,R01]	×	×	C4[1,2,20,24,19,1]	C4[R03]	Cymbopogon:C4	Sichuan,Xizang,Yunnan	Perennial	×	×
2_Monocotyledoneae	Poaceae	Cymbopogon	sp353	Cymbopogon_martini	Cymbopogon_martinii[2]/Cymbopogon_martini[20]	C4	C4[1,2,20,R03,R01]	×	×	C4[1,2,20]	C4[R03]	Cymbopogon:C4	Sichuan,Yunnan	Perennial	×	×
2_Monocotyledoneae	Poaceae	Cymbopogon	sp354	Cymbopogon_mekongensis	Cymbopogon_caesius[1,5]/Cymbopogon_mekongensis[12,12]	C4	δ13C&Kranz	–12.00[5];	with_Kranz[12]	C4[1,5,12,12]	C4[R03]	Cymbopogon:C4	Guangdong,Guangxi,Guizhou,Hainan,Hunan,Sichuan,Yunnan,Zhejiang	Perennial	×	×
2_Monocotyledoneae	Poaceae	Cymbopogon	sp355	Cymbopogon_nardus	Cymbopogon_nardus[20,2,15,1,14,12]	C4	Kranz	×	with_Kranz[12]	C4[1,2,20,15,1,14,12]	C4[R03]	Cymbopogon:C4	Fujian,Guangdong,Hainan,Taiwan,Yunnan	Perennial	Alien&Naturalized&Non–invasive	×
2_Monocotyledoneae	Poaceae	Cymbopogon	sp356	Cymbopogon_tortilis	Cymbopogon_tortilis[20,2,15,1,14,6,12]	C4	Kranz	×	with_Kranz[12]	C4[1,2,20,15,1,14,6,12]	C4[R03]	Cymbopogon:C4	Anhui,Fujian,Guangdong,Guizhou,Hainan,Taiwan,Yunnan,Zhejiang	Perennial	×	×
2_Monocotyledoneae	Poaceae	Cymbopogon	sp357	Cymbopogon_winterianus	Cymbopogon_winterianus[20,2]	C4	C4[1,20,2,R03,R01]	×	×	C4[1,20,2]	C4[R03]	Cymbopogon:C4	Guangdong,Hainan,Sichuan,Yunnan	Perennial	×	×
2_Monocotyledoneae	Poaceae	Cynodon	sp358	Cynodon_dactylon	Cynodon_dactylon[16–20,25,2,22,24,15,1,38,14,6,12]	C4	δ13C&Kranz	–15.15[6];	with_Kranz[12,25]	C4[1,2,16–20,25,2,22,24,15,1,38,14,6,12]	C4[R03]	Cynodon:C4	Fujian,Gansu,Guangdong,Hainan,Hubei,Jiangsu,Shaanxi,Shanxi,Sichuan,Taiwan,Yunnan,Zhejiang	Perennial	×	×
2_Monocotyledoneae	Poaceae	Cynodon	sp359	Cynodon_dactylon_var._biflorus	Cynodon_dactylon_var._biflorus[20,1]	C4	C4[1,20,R01]	×	×	C4[1,20]	×	Cynodon:C4	Fujian,Jiangsu,Taiwan,Zhejiang	Perennial	×	×
2_Monocotyledoneae	Poaceae	Cynodon	sp360	Cynodon_radiatus	Cynodon_arcuatus[2,1,14]/Cynodon_radiatus[12,12]	C4	Kranz	×	with_Kranz[12]	C4[1,2,14,12,12]	C4[R03]	Cynodon:C4	Guangdong,Hainan,Taiwan	Perennial	×	×
2_Monocotyledoneae	Poaceae	Dactyloctenium	sp361	Dactyloctenium_aegyptium	Dactyloctenium_aegyptium[20,2,15,1,14,12]	C4	Kranz	×	with_Kranz[12]	C4[1,2,20,15,1,14,12]	C4[R03]	Dactyloctenium:C4	Fujian,Guangdong,Guizhou,Hainan,Sichuan,Taiwan,Yunnan,Zhejiang	Annual	×	×
2_Monocotyledoneae	Poaceae	Desmostachya	sp362	Desmostachya_bipinnata	Desmostachya_bipinnata[1,2,12,20]	C4	Kranz	×	with_Kranz[12]	C4[1,2,12,20]	C4[R03]	Desmostachya:C4	Hainan	Perennial	×	×
2_Monocotyledoneae	Poaceae	Dichanthium	sp363	Dichanthium_annulatum	Dichanthium_annulatum[20,2,15,1,14,6,12]	C4	Kranz	×	with_Kranz[12]	C4[1,2,20,15,1,14,6,12]	C4[R03]	Dichanthium:C4	Guangdong,Guangxi,Guizhou,Hainan,Hubei,Sichuan,Taiwan,Yunnan	Perennial	×	×
2_Monocotyledoneae	Poaceae	Dichanthium	sp364	Dichanthium_aristatum	Dichanthium_aristatum[20,2,12]	C4	Kranz	×	with_Kranz[12]	C4[1,20,2,12]	C4[R03]	Dichanthium:C4	Taiwan,Yunnan	Perennial	×	×
2_Monocotyledoneae	Poaceae	Dichanthium	sp365	Dichanthium_caricosum	Dichanthium_caricosum[12]	C4	Kranz	×	with_Kranz[12]	C4[12]	×	Dichanthium:C4	Guizhou,Yunnan	Perennial	×	×
2_Monocotyledoneae	Poaceae	Digitaria	sp366	Digitaria_abludens	Digitaria_abludeus[1,12]	C4	Kranz	×	with_Kranz[12]	C4[1,12]	×	Digitaria:C4	Hainan,Henan,Sichuan,Yunnan	Annual	×	×
2_Monocotyledoneae	Poaceae	Digitaria	sp367	Digitaria_bicornis	Digitaria_bicornis[1,2,12,20]	C4	Kranz	×	with_Kranz[12]	C4[1,2,12,20]	C4[R03]	Digitaria:C4	Fujian,Hainan,Yunnan	Annual	×	×
2_Monocotyledoneae	Poaceae	Digitaria	sp368	Digitaria_ciliaris	Digitaria_ciliaris[1–4,30,36,25,20,21,22,24,32,19,11,33,17,6,18]Digitaria_adscendens[2,14,12]	C4	δ13C&Kranz	–14.1[11];	with_Kranz[4,12,25]	C4[1,2,1–4,30,36,25,20,21,22,24,32,19,11,33,17,6,18]Digitaria_adscendens]]2,14,12]	C4[R03]	Digitaria:C4	Anhui,Fujian,Gansu,Guangdong,Guangxi,Guizhou,Hainan,Hebei,Heilongjiang,Henan,Hubei,Hunan,Jiangsu,Jiangxi,Jilin,Liaoning,NeiMongol,Ningxia,Shaanxi,Shandong,Shanxi,Sichuan,Taiwan,Xinjiang,Xizang,Yunnan,Zhejiang	Annual	×	×
2_Monocotyledoneae	Poaceae	Digitaria	sp369	Digitaria_ciliaris_var._chrysoblephara	Digitaria_chrysoblephara[1]	C4	C4[1,R01]	×	×	C4[1]	×	Digitaria:C4	Anhui,Fujian,Gansu,Guangdong,Hainan,Hebei,Heilongjiang,Henan,Jiangsu,Jilin,Liaoning,Shaanxi,Shandong,Shanxi,Sichuan	Annual	×	×
2_Monocotyledoneae	Poaceae	Digitaria	sp370	Digitaria_cruciata	Digitaria_cruciata[22,19,1]/Digitaria_crucita[20,24]/Digitaria_crucita_var._esculenta[24]	C4	C4[1,22,19,1,24,20,24,R01]	×	×	C4[1,22,19,1,24,20,24]	×	Digitaria:C4	Guizhou,Hubei,Shaanxi,Sichuan,Xizang,Yunnan	Annual	×	×
2_Monocotyledoneae	Poaceae	Digitaria	sp371	Digitaria_fibrosa	Digitaria_fibrosa[1]/Digitaria_yunnanensis[20]/Digitaria_fibrosa_var._yunnanensis[1]	C4	C4[1,20,R01]	×	×	C4[1,20]	×	Digitaria:C4	Fujian,Guangdong,Guangxi,Sichuan,Yunnan	Perennial	×	×
2_Monocotyledoneae	Poaceae	Digitaria	sp372	Digitaria_fujianensis	Leptoloma_fujianensis[1]/Leptoloma_cognatum[2]	C4	C4[1,2,R01]	×	×	C4[1,2]	×	Digitaria:C4	Fujian	Annual	×	×
2_Monocotyledoneae	Poaceae	Digitaria	sp373	Digitaria_hengduanensis	Digitaria_hangduanensis[1]	C4	C4[1,R01]	×	×	C4[1]	×	Digitaria:C4	Sichuan,Yunnan	Annual	×	×
2_Monocotyledoneae	Poaceae	Digitaria	sp374	Digitaria_henryi	Digitaria_henryi[1]	C4	C4[1,R01]	×	×	C4[1]	×	Digitaria:C4	Anhui,Fujian,Guangdong,Guangxi,Hainan,Jiangsu,Taiwan	Annual	×	×
2_Monocotyledoneae	Poaceae	Digitaria	sp375	Digitaria_heterantha	Digitaria_heterantha[1,12]	C4	Kranz	×	with_Kranz[12]	C4[1,12]	×	Digitaria:C4	Fujian,Guangdong,Hainan,Taiwan	Annual	×	×
2_Monocotyledoneae	Poaceae	Digitaria	sp376	Digitaria_ischaemum	Digitaria_ischaemum[30,28,36,25,20,2,21,31,24,32–35,3,1,17,27,18]/Digitaria_ischaemus[19]/Digitaria_lineis[30,32,33]	C4	Kranz	×	with_Kranz[25]	C4[1,2,30,28,36,25,20,2,21,31,24,32–35,3,1,17,27,18,30,32,33,19]	C4[R03]	Digitaria:C4	Anhui,Fujian,Gansu,Hebei,Heilongjiang,Henan,Jiangsu,Jilin,Liaoning,NeiMongol,Ningxia,Shaanxi,Shandong,Shanxi,Sichuan,Taiwan,Xinjiang,Xizang	Annual	×	×
2_Monocotyledoneae	Poaceae	Digitaria	sp377	Digitaria_jubata	Digitaria_jubata[22,1]	C4	C4[1,22,1,R01]	×	×	C4[1,22]	×	Digitaria:C4	Guizhou,Yunnan	Annual	×	×
2_Monocotyledoneae	Poaceae	Digitaria	sp378	Digitaria_longiflora	Digitaria_longiflora[15,1,5,6,12]	C4	δ13C&Kranz	–12.20[5];	with_Kranz[12]	C4[1,15,5,6,12]	C4[R03]	Digitaria:C4	Fujian,Guangdong,Guizhou,Hainan,Hunan,Jiangxi,Sichuan,Taiwan,Yunnan	Perennial	×	×
2_Monocotyledoneae	Poaceae	Digitaria	sp379	Digitaria_mollicoma	Digitaria_mollicoma[1,12]	C4	Kranz	×	with_Kranz[12]	C4[1,12]	×	Digitaria:C4	Anhui,Fujian,Jiangxi,Taiwan,Zhejiang	Perennial	×	×
2_Monocotyledoneae	Poaceae	Digitaria	sp380	Digitaria_radicosa	Digitaria_radicosa[1]	C4	C4[1,R01]	×	×	C4[1]	×	Digitaria:C4	Anhui,Fujian,Guangdong,Guangxi,Hainan,Jiangxi,Taiwan,Yunnan,Zhejiang	Annual	×	×
2_Monocotyledoneae	Poaceae	Digitaria	sp381	Digitaria_sanguinalis	Digitaria_sanguinalis[1–4,17–21,30,25,34,32,33,15,38,14,9,]	C4	δ13C&Kranz	–13.14[3];–15.00[4];–12.2[9];	with_Kranz[4,25]	C4[1,2,1–4,17–21,30,25,34,32,33,15,38,14,9,]	C4[R03]	Digitaria:C4	Anhui,Gansu,Guizhou,Hebei,Heilongjiang,Henan,Hubei,Jiangsu,Ningxia,Shaanxi,Shandong,Shanxi,Sichuan,Taiwan,Xinjiang,Xizang	Annual	×	×
2_Monocotyledoneae	Poaceae	Digitaria	sp382	Digitaria_setigera	Digitaria_setigera[1,12]/Digitaria_microbachne[1,5]	C4	δ13C&Kranz	–10.90[5];	with_Kranz[12]	C4[1,12,1,5]	C4[R03]	Digitaria:C4	Fujian,Guangdong,Guangxi,Guizhou,Hainan,Taiwan,Yunnan	Annual	×	×
2_Monocotyledoneae	Poaceae	Digitaria	sp383	Digitaria_stewartiana	Digitaria_stewartiana[1]	C4	C4[1,R01]	×	×	C4[1]	×	Digitaria:C4	Xinjiang,Xizang	Annual	×	×
2_Monocotyledoneae	Poaceae	Digitaria	sp384	Digitaria_stricta	Digitaria_stricta[1]	C4	C4[1,R01]	×	×	C4[1]	×	Digitaria:C4	Fujian,Sichuan,Xizang,Yunnan	Annual	×	×
2_Monocotyledoneae	Poaceae	Digitaria	sp385	Digitaria_stricta_var._denudata	Digitaria_denudata[24,1]	C4	C4[1,24,R01]	×	×	C4[1,24]	×	Digitaria:C4	Sichuan,Xizang,Yunnan	Annual	×	×
2_Monocotyledoneae	Poaceae	Digitaria	sp386	Digitaria_stricta_var._glabrescens	Digitaria_glabrescens[1]	C4	C4[1,R01]	×	×	C4[1]	×	Digitaria:C4	Fujian	Annual	×	×
2_Monocotyledoneae	Poaceae	Digitaria	sp387	Digitaria_ternata	Digitaria_ternata[1]	C4	C4[1,R01]	×	×	C4[1]	×	Digitaria:C4	Guangxi,Guizhou,Guangdong,Sichuan,Yunnan	Annual	×	×
2_Monocotyledoneae	Poaceae	Digitaria	sp388	Digitaria_violascens	Digitaria_violascens[20,22,24,19,15,1,7,5,6,12]/Digitaria_thwaitesii[1]	C4	δ13C&Kranz	–12.6[7];–11.53[5];	with_Kranz[12]	C4[1,20,22,24,19,15,1,7,5,6,12,1]	C4[R03]	Digitaria:C4	Anhui,Fujian,Guangdong,Guangxi,Guizhou,Hainan,Hebei,Henan,Hubei,Hunan,Jiangsu,Jiangxi,Qinghai,Shandong,Shanxi,Sichuan,Taiwan,Xinjiang,Xizang,Yunnan,Zhejiang	Annual	×	×
2_Monocotyledoneae	Poaceae	Dimeria	sp389	Dimeria_ornithopoda	Dimeria_ornithopoda[1]	C4	C4[1,R03,R01]	×	×	C4[1]	C4[R03]	Dimeria:C4	Anhui,Fujian,Guangdong,Guangxi,Guizhou,Henan,Jiangsu,Jiangxi,Sichuan,Taiwan,Yunnan,Zhejiang	Annual	×	×
2_Monocotyledoneae	Poaceae	Dinebra	sp390	Dinebra_retroflexa	Dinebra_retroflexa[20,2,15,1]	C4	C4[1,2,20,15,R03,R01]	×	×	C4[1,2,20,15]	C4[R03]	Dinebra:C4	Fujian,Yunnan	Annual	Alien&Naturalized&Non–invasive	×
2_Monocotyledoneae	Poaceae	Echinochloa	sp391	Echinochloa_caudata	Echinochloa_caudata[29,30,34,32,19,33,3,1,4,17,6,18]/Echinochloa_crusgalli_var._caudata[36]	C4	C4[1,29,30,34,32,19,33,3,4,17,6,18,36,R03,R01]	×	×	C4[1,29,30,34,32,19,33,3,1,4,17,6,18,36]	C4[R03]	Echinochloa:C4	Anhui,Guizhou,Hebei,Heilongjiang,Henan,Hunan,Jiangsu,Jiangxi,Jilin,NeiMongol,Shanxi,Sichuan,Xinjiang,Yunnan,Zhejiang	Annual	×	×
2_Monocotyledoneae	Poaceae	Echinochloa	sp392	Echinochloa_colona	Echinochloa_colonum[25,20,2,21,22,19,1,14,6]Echinochloa_colona[15,12]/Panicum_colonum[20]	C4	Kranz	×	with_Kranz[12,25]	C4[1,2,25,20,2,21,22,19,1,14,6]Echinochloa_colona]]20,15,12]	C4[R03]	Echinochloa:C4	Anhui,Fujian,Guangdong,Guangxi,Guizhou,Hainan,Hebei,Henan,Hubei,Hunan,Jiangsu,Jiangxi,Shaanxi,Sichuan,Taiwan,Xinjiang,Xizang,Yunnan,Zhejiang	Annual	×	×
2_Monocotyledoneae	Poaceae	Echinochloa	sp393	Echinochloa_crus_galli	Echinochloa_crusgalli[1–4,6,7,14,15,17–22,24,25,27,28,30,32,33,36,37,38]/Echinochles_crusgalli[31]/Echinochloa_crusgalli[11,35]/Panicum_crusgalli[20,12]/Echinochloa_hispidula[20,19,3,1,4,17,38,6]/Echinochia_crusgalli_var._hispidala[9,18,12]	C4	δ13C&Kranz	–11.59[11];–14.89[26];–12.9[7];–12.2[9];	with_Kranz[4,12]	C4[1,2,1–4,6,7,14,15,17–22,24,25,27,28,30,32,33,36,37,38,11,35,31,20,12,19,3,1,4,17,38,6]	C4[R03,R04]	Echinochloa:C4	Anhui,Chongqing,Fujian,Gansu,Guangdong,Guangxi,Guizhou,Hainan,Hebei,Heilongjiang,Henan,Hubei,Hunan,Jiangsu,Jiangxi,Jilin,Liaoning,NeiMongol,Ningxia,Qinghai,Shaanxi,Shandong,Shanxi,Sichuan,Taiwan,Xinjiang,Xizang,Yunnan,Zhejiang	Annual	×	×
2_Monocotyledoneae	Poaceae	Echinochloa	sp394	Echinochloa_crus_galli_var._austrojaponensis	Echinochloa_crusgalli_var._austro−japonensis[1]	C4	C4[1,R01]	×	×	C4[1]	×	Echinochloa:C4	Guangdong,Guangxi,Guizhou,Hunan,Jiangsu,Jiangxi,Taiwan,Yunnan,Zhejiang	Annual	×	×
2_Monocotyledoneae	Poaceae	Echinochloa	sp395	Echinochloa_crus_galli_var._breviseta	Echinochloa_crusgalli_var._breviseta[1,12]	C4	Kranz	×	with_Kranz[12]	C4[1,12]	×	Echinochloa:C4	Guangdong,Taiwan	Annual	×	×
2_Monocotyledoneae	Poaceae	Echinochloa	sp396	Echinochloa_crus_galli_var._mitis	Echinochloa_crusgalli_var._mitis[25,1,17,18]/Echinochloa_spiralis[6]	C4	C4[1,25,17,18,6,R03,R01]	×	×	C4[1,25,17,18,6]	C4[R03]	Echinochloa:C4	Anhui,Chongqing,Fujian,Gansu,Guangdong,Guangxi,Guizhou,Hainan,Hebei,Heilongjiang,Henan,Hubei,Hunan,Jiangsu,Jiangxi,Jilin,Liaoning,NeiMongol,Ningxia,Qinghai,Shaanxi,Shandong,Shanxi,Sichuan,Taiwan,Xinjiang,Xizang,Yunnan,Zhejiang	Annual	×	×
2_Monocotyledoneae	Poaceae	Echinochloa	sp397	Echinochloa_crus_galli_var._praticola	Echinochloa_crusgalli_var._praticola[1]	C4	C4[1,R01]	×	×	C4[1]	×	Echinochloa:C4	Anhui,Guangxi,Guizhou,Hebei,Hubei,Jiangsu,Taiwan,Yunnan	Annual	×	×
2_Monocotyledoneae	Poaceae	Echinochloa	sp398	Echinochloa_crus_galli_var._zelayensis	Echinochloa_crusgalli_var._zelayensis[1]	C4	C4[1,R01]	×	×	C4[1]	×	Echinochloa:C4	Anhui,Chongqing,Fujian,Gansu,Guangdong,Guangxi,Guizhou,Hainan,Hebei,Heilongjiang,Henan,Hubei,Hunan,Jiangsu,Jiangxi,Jilin,Liaoning,NeiMongol,Ningxia,Qinghai,Shaanxi,Shandong,Shanxi,Sichuan,Taiwan,Xinjiang,Xizang,Yunnan,Zhejiang	Annual	×	×
2_Monocotyledoneae	Poaceae	Echinochloa	sp399	Echinochloa_cruspavonis	Echinochloa_cruspavonisi[1,12]	C4	Kranz	×	with_Kranz[12]	C4[1,12]	×	Echinochloa:C4	Anhui,Fujian,Guangdong,Guizhou,Hainan,Shaanxi,Sichuan	Perennial	×	×
2_Monocotyledoneae	Poaceae	Echinochloa	sp400	Echinochloa_esculenta	Echinochloa_utilis[20,2,1,6]	C4	C4[1,2,20,6,R03,R01]	×	×	C4[1,2,20,6]	C4[R03]	Echinochloa:C4	Guizhou,Hubei,Yunnan	Annual	×	×
2_Monocotyledoneae	Poaceae	Echinochloa	sp401	Echinochloa_frumentacea	Echinochloa_frumentacea[2,19,1,4]/Echinochloa_colonum_var._frumentacea[20]	C4	δ13C	–14.00[4];	×	C4[1,2,19,4,20]	C4[R03]	Echinochloa:C4	Anhui,Guangxi,Guizhou,Heilongjiang,Henan,NeiMongol,Ningxia,Sichuan,Taiwan,Yunnan	Annual	Alien&Naturalized&Non–invasive	×
2_Monocotyledoneae	Poaceae	Echinochloa	sp402	Echinochloa_glabrescens	Echinochloa_glabrescens[1]	C4	C4[1,R01]	×	×	C4[1]	×	Echinochloa:C4	Guangdong,Guangxi,Guizhou,Jiangsu,Sichuan,Taiwan,Yunnan,Zhejiang	Shrub	×	×
2_Monocotyledoneae	Poaceae	Echinochloa	sp403	Echinochloa_oryzoides	Echinochloa_orysoides [19,1,6]/Echinochloa_phyllopogon[1]	C4	C4[1,19,6,R03,R01]	×	×	C4[1,19,6]	C4[R03]	Echinochloa:C4	Anhui,Guangdong,Guizhou,Hainan,Hebei,Henan,Hunan,Jiangsu,Sichuan,Taiwan,Xinjiang,Xizang,Yunnan	Annual	×	×
2_Monocotyledoneae	Poaceae	Eleusine	sp404	Eleusine_coracana	Eleusine_coracana[20,2,24,19,15,1,14,6,12]	C4	Kranz	×	with_Kranz[12]	C4[1,2,20,24,19,15,1,14,6,12]	C4[R03]	Eleusine:C4	Anhui,Fujian,Guangdong,Guizhou,Hainan,Henan,Hubei,Jiangxi,Ningxia,Shandong,Sichuan,Taiwan,Yunnan,Zhejiang	Annual	Alien&Naturalized&Non–invasive	×
2_Monocotyledoneae	Poaceae	Eleusine	sp405	Eleusine_indica	Eleusine indica [1–4,20,21,22,24,19,15,38,14,6,9,12]	C4	δ13C&Kranz	–14.76[6];–12.4[9];–13.4[9];	with_Kranz[12]	C4[1,2,1–4,20,21,22,24,19,15,38,14,6,9,12]	C4[R03]	Eleusine:C4	Anhui,Hebei,Fujian,Guangdong,Guizhou,Hainan,Heilongjiang,Henan,Hubei,Hunan,Jiangxi,Shaanxi,Shandong,Jiangsu,Sichuan,Taiwan,Hebei,Xizang,Yunnan,Zhejiang	Annual	×	×
2_Monocotyledoneae	Poaceae	Elytrophorus	sp406	Elytrophorus_spicatus	Elytrophorus_spicatus[1]	C4	C4[1]	×	×	C4[1]	×	Elytrophorus:C3	Hainan,Yunnan	Annual	×	×
2_Monocotyledoneae	Poaceae	Enneapogon	sp407	Enneapogon_desvauxii	Enneapogon_borealis[30,28,25,2,32,19,35,3,1,16,9]/Enneapogon_brachystachyus[1,7]/Enneapogon_brachystachyum[1]	C4	δ13C	–13.92‰[3];–14.3‰[7];–12.9‰[9];:–13.3‰[9];	×	C4[1,30,28,25,2,32,19,35,3,1,16,9,1,1,7]	C4[R03,R04]	Enneapogon:C4	Anhui,Gansu,Hebei,Liaoning,NeiMongol,Ningxia,Qinghai,Shanxi,Xinjiang,Yunnan	Perennial	×	C3[21]
2_Monocotyledoneae	Poaceae	Enteropogon	sp408	Enteropogon_dolichostachyus	Enteropogon_dolichostachyus[12]	C4	δ13C&Kranz	–14.3[7];	with_Kranz[12]	C4[12]	×	Enneapogon:C4	Guangdong,Guangxi,Hainan,Taiwan,Yunnan	Perennial	×	×
2_Monocotyledoneae	Poaceae	Enteropogon	sp409	Enteropogon_unispiceus	Enteropogon_unispiceus[12]/Enneapogon_unispaceus[1]	C4	Kranz	×	with_Kranz[12]	C4[1,12,1]	×	Enneapogon:C4	Taiwan	Perennial	×	×
2_Monocotyledoneae	Poaceae	Eragrostiella	sp410	Eragrostiella_lolioides	Eragrostiella_lolioides[15]	C4	C4[15,R01]	×	×	C4[15]	×	Eragrostiella:C4	Yunnan	Perennial	×	×
2_Monocotyledoneae	Poaceae	Eragrostis	sp411	Eragrostis_alta	Eragrostis_alta[1,12]	C4	Kranz	×	with_Kranz[12]	C4[1,12]	×	Eragrostis:C4&C3	Hainan	Annual	×	×
2_Monocotyledoneae	Poaceae	Eragrostis	sp412	Eragrostis_atrovirens	Eragrostis_atrovirens[1,6,12]/Eragrostis_chariis[20,2,1,14]/Eragrostis_fractus[1]/Eragrostis fracta[15]/Eragrostis_longispicula[1]	C4	Kranz	×	with_Kranz[12]	C4[1,2,6,12,20,2,15,14]	×	Eragrostis:C4&C3	Fujian,Guangdong,Guangxi,Guizhou,Hainan,Hunan,Sichuan,Yunnan	Perennial	×	×
2_Monocotyledoneae	Poaceae	Eragrostis	sp413	Eragrostis_autumnalis	Eragrostis_autumnalis[20,3,6]/Eragrostis_autumalis[1]	C4	δ13C	–12.45[3];	×	C4[1,20,3,6,1]	×	Eragrostis:C4&C3	Anhui,Fujian,Guizhou,Hebei,Henan,Jiangsu,Jiangxi,Shandong,Zhejiang	Annual	×	×
2_Monocotyledoneae	Poaceae	Eragrostis	sp414	Eragrostis_brownii	Eragrostis_brownie[12]/Eragrostis zeylanica[15,1,5,6]	C4	δ13C&Kranz	–11.64[5];	with_Kranz[12]	C4[1,12,15,1,5,6]	C4[R03]	Eragrostis:C4&C3	Anhui,Fujian,Hainan,Yunnan,Zhejiang	Perennial	×	×
2_Monocotyledoneae	Poaceae	Eragrostis	sp415	Eragrostis_cilianensis	Eragrostis_cilianensis[1–4,6,7,14–22,25,30–33,38]	C4	δ13C&Kranz	–13.5[7];–14.51[6];	with_Kranz[4]	C4[1,2,1–4,6,7,14–22,25,30–33,38]	C4[R03,R04]	Eragrostis:C4&C3	Anhui,Hebei,Fujian,Guizhou,Hainan,Heilongjiang,Henan,Hubei,NeiMongol,Ningxia,Qinghai,Shaanxi,Shandong,Taiwan,Xinjiang,Yunnan,Zhejiang	Annual	×	×
2_Monocotyledoneae	Poaceae	Eragrostis	sp416	Eragrostis_ciliaris	Eragrostis_ciliaris[2]	C4	C4[1,2,R03]	×	×	C4[1,2]	C4[R03]	Eragrostis:C4&C3	Taiwan	Annual	Alien&Naturalized&Non–invasive	×
2_Monocotyledoneae	Poaceae	Eragrostis	sp417	Eragrostis_ciliata	Eragrostis_ciliata[12]/Eragrostis_cilata[1]	C4	Kranz	×	with_Kranz[12]	C4[1,12,1]	×	Eragrostis:C4&C3	Hainan	Perennial	×	×
2_Monocotyledoneae	Poaceae	Eragrostis	sp418	Eragrostis_collina	Eragrostis_collina[25,16]	C4	Kranz	×	with_Kranz[25]	C4[25,16]	×	Eragrostis:C4&C3	Xinjiang	Perennial	×	×
2_Monocotyledoneae	Poaceae	Eragrostis	sp419	Eragrostis_cumingii	Eragrostis_bulbillifera[20,1]/Eragrostis_reflexa[1,5]	C4	δ13C	–12.51[5];	×	C4[1,20,1,1,5]	C4[R03]	Eragrostis:C4&C3	Anhui,Fujian,Guangdong,Guangxi,Guizhou,Hubei,Jiangsu,Taiwan,Yunnan,Zhejiang	Annual	×	×
2_Monocotyledoneae	Poaceae	Eragrostis	sp420	Eragrostis_curvula	Eragrostis_curvula[1,15,25,20,2,16]	C4	Kranz	×	with_Kranz[25]	C4[1,2,15,25,20,2,16]	C4[R03]	Eragrostis:C4&C3	Fujian,Guangxi,Hubei,Jiangsu,Xinjiang,Yunnan	Perennial	Alien&Naturalized&Invasive	×
2_Monocotyledoneae	Poaceae	Eragrostis	sp421	Eragrostis_cylindrica	Eragrostis_cylindrica[1,12]	C4	Kranz	×	with_Kranz[12]	C4[1,12]	×	Eragrostis:C4&C3	Anhui,Fujian,Guangdong,Guangxi,Hainan,Jiangsu,Taiwan	Perennial	×	×
2_Monocotyledoneae	Poaceae	Eragrostis	sp422	Eragrostis_elongata	Eragrostis_elongata[20]	C4	C4[20]	×	×	C4[20]	×	Eragrostis:C4&C3	Fujian,Guangdong,Hainan,Jiangxi	Perennial	×	×
2_Monocotyledoneae	Poaceae	Eragrostis	sp423	Eragrostis_fauriei	Eragrostis_fauriei[1]	C4	C4[1]	×	×	C4[1]	×	Eragrostis:C4&C3	Taiwan	Perennial	×	×
2_Monocotyledoneae	Poaceae	Eragrostis	sp424	Eragrostis_ferruginea	Eragrostis_ferruginea[20,2,21,22,24,34,32,19,15,1,4,23,6]/Eragrostis_mairei[20,22,15,1,6]	C4	δ13C	–11.28[23];–13.05[23];	×	C4[1,2,20,21,22,24,34,32,19,15,1,4,23,6,20,22,15,1,6]	C4[R03]	Eragrostis:C4&C3	Anhui,Hebei,Fujian,Guizhou,Henan,Hubei,Shaanxi,Shandong,Taiwan,Xizang,Yunnan,Zhejiang	Perennial	×	×
2_Monocotyledoneae	Poaceae	Eragrostis	sp425	Eragrostis_hainanensis	Eragrostis_hainanensis[1,12]	C4	Kranz	×	with_Kranz[12]	C4[1,12]	×	Eragrostis:C4&C3	Hainan	Perennial	×	×
2_Monocotyledoneae	Poaceae	Eragrostis	sp426	Eragrostis_japonica	Eragrostis_japonica[20,15,1,6]/Eragrostis_diplachnoides[1]	C4	C4[1,20,15,6]	×	×	C4[1,20,15,6]	×	Eragrostis:C4&C3	Anhui,Fujian,Guangdong,Guangxi,Guizhou,Henan,Hubei,Jiangsu,Jiangxi,Taiwan,Yunnan,Zhejiang	Annual	×	×
2_Monocotyledoneae	Poaceae	Eragrostis	sp427	Eragrostis_minor	Eragrostis_minor[30,28,25,20,2,24,32,35,15,3,1,16,7,6]/Eragrostis_poaeoides[36,11,27]/Eragrostis_poaceoides[30,2,21,22,31,32,19,33,17,18]	C4	δ13C	–13.86[3];–13.2[7];–12.42[11];	×	C4[1,30,28,25,20,2,24,32,35,15,3,1,16,7,6,30,2,21,22,31,32,19,33,17,18,36,11,27]	C4[R03,R04]	Eragrostis:C4&C3	Anhui,Hebei,Fujian,Guizhou,Heilongjiang,Henan,Hubei,NeiMongol,Ningxia,Qinghai,Shaanxi,Shandong,Taiwan,Xinjiang,Xizang,Yunnan,Zhejiang	Annual	×	×
2_Monocotyledoneae	Poaceae	Eragrostis	sp429	Eragrostis_multicaulis	Eragrostis_pilosa_var._imberbis[3,1,17,18]/Eragrostis_pulchra[1]	C4	δ13C	–14.15[3];	×	C4[1,3,1,17,18,1]	×	Eragrostis:C4&C3	Taiwan,Yunnan	Annual	×	×
2_Monocotyledoneae	Poaceae	Eragrostis	sp430	Eragrostis_nevinii	Eragrostis_nevinii[20,1,12]	C4	Kranz	×	with_Kranz[12]	C4[1,20,1,12]	×	Eragrostis:C4&C3	Fujian,Hainan,Jiangsu,Taiwan	Perennial	×	×
2_Monocotyledoneae	Poaceae	Eragrostis	sp431	Eragrostis_nigra	Eragrostis_nigra[1,20,22,24,27,23,6]	C4	δ13C	–11.48[23];–12.57[23];–13.6[7];	×	C4[1,20,22,24,27,23,6]	C4[R03]	Eragrostis:C4&C3	Gansu,Guangxi,Guizhou,Henan,Jiangxi,Qinghai,Shaanxi,Sichuan,Xizang,Yunnan	Perennial	×	×
2_Monocotyledoneae	Poaceae	Eragrostis	sp432	Eragrostis_nutans	Eragrostis_nutans[15,1]/Eragrostis_guangxiensis[1]	C4	C4[1,15]	×	×	C4[1,15]	×	Eragrostis:C4&C3	Guangxi,Taiwan,Yunnan	Perennial	×	×
2_Monocotyledoneae	Poaceae	Eragrostis	sp433	Eragrostis_perennans	Eragrostis_perennans[1,5,6,12]/Eragrostis_lincangensis[15]/Eragrostis_rubida[15]/Eragrostis_quinquineivs[15]	C4	δ13C&Kranz	–10.10[5];	with_Kranz[12]	C4[1,5,6,12,15,15,15]	C4[R03]	Eragrostis:C4&C3	Fujian,Guangdong,Guangxi,Guizhou,Hainan,Yunnan,Zhejiang	Perennial	×	×
2_Monocotyledoneae	Poaceae	Eragrostis	sp434	Eragrostis_perlaxa	Eragrostis_perlaxa[1,5]	C4	δ13C	–12.50[5];	×	C4[1,5]	×	Eragrostis:C4&C3	Anhui,Fujian,Guangdong,Guangxi,Taiwan	Perennial	×	×
2_Monocotyledoneae	Poaceae	Eragrostis	sp435	Eragrostis_pilosa	Eragrostis_pilosa[1–4,6,9,14–22,24,25,30–34,36,37]/Eragrostia_pilosa[10,12]/Eragrostis_filiformis[30,32,33]	C4	δ13C&Kranz	–14.9[10];–14.1_to–13.3[9];–15.40[26];	with_Kranz[4,12，25]	C4[1,2,1–4,6,9,14–22,24,25,30–34,36,37,30,32,33,10,12]	C4[R03,R04]	Eragrostis:C4&C3	Anhui,Hebei,Fujian,Guizhou,Hainan,Heilongjiang,Henan,Hubei,NeiMongol,Ningxia,Shaanxi,Shandong,Taiwan,Xizang,Yunnan,Zhejiang	Annual	×	×
2_Monocotyledoneae	Poaceae	Eragrostis	sp436	Eragrostis_pilosissima	Eragrostis_pilosissima[1,5]	C4	δ13C	–13.50[5];	×	C4[1,5]	×	Eragrostis:C4&C3	Fujian,Guangdong,Hainan,Jiangxi,Taiwan	Perennial	×	×
2_Monocotyledoneae	Poaceae	Eragrostis	sp437	Eragrostis_rufinerva	Eragrostis_ruficerva[1,12]	C4	Kranz	×	with_Kranz[12]	C4[1,12]	×	Eragrostis:C4&C3	Hainan	Perennial	×	×
2_Monocotyledoneae	Poaceae	Eragrostis	sp438	Eragrostis_suaveolens	Eragrostis_suaveolens[25,16]	C4	C4[25,16]	×		C4[25,16]	×	Eragrostis:C4&C3	Xinjiang	Annual	×	×
2_Monocotyledoneae	Poaceae	Eragrostis	sp439	Eragrostis_tenella	Eragrostis_tenella[1,20,27,5,12]	C4	δ13C&Kranz	–13.66[5];	with_Kranz[12]	C4[1,20,27,5,12]	C4[R03]	Eragrostis:C4&C3	Anhui,Fujian,Guangdong,Guangxi,Hainan,Hubei,Shandong,Taiwan,Xizang,Yunnan	Annual	×	×
2_Monocotyledoneae	Poaceae	Eragrostis	sp440	Eragrostis_tephrosanthos	Eragrostis_tephrosanthos[5]	C4	δ13C	–12.30[5];	×	C4[5]	C4[R03]	Eragrostis:C4&C3	Guangdong,Guangxi	Annual	×	×
2_Monocotyledoneae	Poaceae	Eragrostis	sp441	Eragrostis_unioloides	Eragrostis_unioloides[20,2,15,1,14,12]/Eragrostis_amabilia[5]/Eragrostis_amabilis[2]	C4	δ13C&Kranz	–11.73[5];	with_Kranz[12]	C4[1,2,20,15,1,14,12,2,5]	C4[R03]	Eragrostis:C4&C3	Fujian,Hainan,Jiangxi,Taiwan,Yunnan	Annual	×	×
2_Monocotyledoneae	Poaceae	Eremochloa	sp442	Eremochloa_bimaculata	Eremochloa_bimaculata[20,2]	C4	C4[1,20,2,R03,R01]	×	×	C4[1,20,2]	C4[R03]	Eremochloa:C4	Guizhou,Hubei,Sichuan,Yunnan	Perennial	×	×
2_Monocotyledoneae	Poaceae	Eremochloa	sp443	Eremochloa_ciliaris	Eremochloa_ciliaris[12]	C4	Kranz	×	with_Kranz[12]	C4[12]	×	Eremochloa:C4	Fujian,Guangdong,Guangxi,Guizhou,Hainan,Taiwan,Yunnan	Perennial	×	×
2_Monocotyledoneae	Poaceae	Eremochloa	sp444	Eremochloa_ophiuroides	Eremochloa_ophiuroides[2,22,1,14,6,12]	C4	δ13C&Kranz	–14.26[6];	with_Kranz[12]	C4[1,2,22,1,14,6,12]	C4[R03]	Eremochloa:C4	Anhui,Fujian,Guangdong,Guangxi,Guizhou,Hainan,Henan,Hubei,Hunan,Jiangsu,Jiangxi,Sichuan,Taiwan,Zhejiang	Perennial	×	×
2_Monocotyledoneae	Poaceae	Eremochloa	sp445	Eremochloa_zeylanica	Eremochloa_zeylanica[12]	C4	Kranz	×	with_Kranz[12]	C4[12]	×	Eremochloa:C4	Guangxi,Yunnan	Perennial	×	×
2_Monocotyledoneae	Poaceae	Eriachne	sp446	Eriachne_pallescens	Eriachne_pallescens[1,5,12]	C4	δ13C&Kranz	–11.70[5];	with_Kranz[12]	C4[1,5,12]	C4[R03]	Eriachne:C4	Fujian,Guangdong,Guangxi,Jiangxi	Perennial	×	×
2_Monocotyledoneae	Poaceae	Eriochloa	sp447	Eriochloa_procera	Eriochloa_procera[1,12]	C4	Kranz	×	with_Kranz[12]	C4[1,12]	×	Eriochloa:C4	Fujian,Guangdong,Hainan,Taiwan	Annual	×	×
2_Monocotyledoneae	Poaceae	Eriochloa	sp448	Eriochloa_villosa	Eriochloa_villosa[30,36,21,22,32,19,33,3,1]	C4	δ13C	–12.63[3];	×	C4[1,30,36,21,22,32,19,33,3,1]	×	Eriochloa:C4	Anhui,Fujian,Guangdong,Guizhou,Heilongjiang,Henan,Hubei,Jiangxi,Jiangsu,Jilin,NeiMongol,Shaanxi,Shandong,Sichuan,Taiwan,Hebei,Yunnan,Zhejiang	Annual	×	×
2_Monocotyledoneae	Poaceae	Eulalia	sp449	Eulalia_phaeothrix	Eulalia_phaeothrix[24,1]	C4	C4[1,24,R03,R01]	×	×	C4[1,24]	C4[R03]	Eulalia:C4	Hainan,Sichuan,Yunnan	Perennial	×	×
2_Monocotyledoneae	Poaceae	Eulalia	sp450	Eulalia_quadrinervis	Eulalia_quadrinervis[22,15,1,5,6]	C4	δ13C	–12.07[5];	×	C4[1,22,15,1,5,6]	C4[R03]	Eulalia:C4	Anhui,Fujian,Guangdong,Henan,Sichuan,Taiwan,Yunnan,Zhejiang	Perennial	×	×
2_Monocotyledoneae	Poaceae	Eulalia	sp451	Eulalia_speciosa	Eulalia_speciosa[22,19,15,1,5,6,12]	C4	δ13C&Kranz	–10.43[5];	with_Kranz[12]	C4[1,22,19,15,1,5,6,12]	C4[R03]	Eulalia:C4	Anhui,Fujian,Guangdong,Guizhou,Hainan,Henan,Hubei,Jiangxi,Shaanxi,Shandong,Sichuan,Taiwan,Yunnan,Zhejiang	Perennial	×	×
2_Monocotyledoneae	Poaceae	Eulaliopsis	sp452	Eulaliopsis_binata	Eulaliopsis_binata[22,15,5,6]/Eulaliopis_binata[1]	C4	δ13C	–11.61[5];	×	C4[1,22,15,5,6,1]	C4[R03]	Eulaliopsis:C4	Guangdong,Guangxi,Guizhou,Henan,Hubei,Shaanxi,Sichuan,Taiwan,Yunnan	Perennial	×	×
2_Monocotyledoneae	Poaceae	Eustachys	sp453	Eustachys_tenera	Eustachys_tener[1]/Eustachys_tenera[12]	C4	Kranz	×	with_Kranz[12]	C4[1,12]	×	Eustachys:C4	Guangdong,Hainan,Taiwan	Perennial	×	×
2_Monocotyledoneae	Poaceae	Festuca	sp685	Festuca_dahurica	Festuca_dahurica[35]	C3	×	×	×	C3[35]	×	Festuca:C3	Gansu,Hebei,Heilongjiang,Jilin,NeiMongol,Qinghai	Perennial	×	×
2_Monocotyledoneae	Poaceae	Festuca	sp454	Festuca_extremiorientalis	Festuca_extremiorientalis[9]	C4	δ13C	–11.4‰[9];	×	C4[9]	×	Festuca:C3	Gansu,Hebei,Heilongjiang,Jilin,NeiMongol,Qinghai,Shaanxi,Shanxi,Sichuan,Yunnan	Perennial	×	C3[21,34]
2_Monocotyledoneae	Poaceae	Festuca	sp686	Festuca_litvinovii	Festuca_litvinovii[21]	C3	×	×	×	C3[21]	×	Festuca:C3	Hebei,Heilongjiang,Liaoning,NeiMongol,Qinghai,Shanxi,Xinjiang	Perennial	×	×
2_Monocotyledoneae	Poaceae	Festuca	sp687	Festuca_ovina	Festuca_ovina[4,28,30,31,33,35,36]	C3	×	×	×	C3[4,28,30,31,33,35,36]	×	Festuca:C3	Anhui,Gansu,Guizhou,Jiangsu(cultivated),Jilin,NeiMongol,Ningxia,Qinghai,Shaanxi,Sichuan,Taiwan,Xinjiang,Xizang,Yunnan,Zhejiang	Perennial	×	×
2_Monocotyledoneae	Poaceae	Festuca	sp688	Festuca_pratensis	Festuca pratensis[4]	C3	×	–29.00[4];	×	C3[4]	×	Festuca:C3	Guizhou,Jiangsu,Jilin,Qinghai,Sichuan,Xinjiang,Yunnan	Perennial	×	×
2_Monocotyledoneae	Poaceae	Festuca	sp689	Festuca_rubra	Festuca_rubra[21,31,4,28,30]	C3	×	×	×	C3[21,31,4,28,30]	×	Festuca:C3	Anhui,Chongqing,Fujian,Gansu,Guangdong,Guangxi,Guizhou,Hainan,Hebei,Heilongjiang,Henan,Hubei,Hunan,Jiangsu,Jiangxi,Jilin,Liaoning,NeiMongol,Ningxia,Qinghai,Shaanxi,Shandong,Shanxi,Sichuan,Taiwan,Xinjiang,Xizang,Yunnan,Zhejiang	Perennial	×	×
2_Monocotyledoneae	Poaceae	Garnotia	sp455	Garnotia_acutigluma	Garnotia_caespitosa[1]/Garnotia_triseta[2,1,14]/Garnotia_triseta_var._decumbens[1]/Garnotia_decumbens[1]	C4	C4[1,2,14,R03,R01]	×	×	C4[1,2,14]	C4[R03]	Garnotia:C4	Guangdong,Guangxi,Guizhou,Taiwan,Yunnan	Perennial	×	×
2_Monocotyledoneae	Poaceae	Garnotia	sp456	Garnotia_ciliata	Garnotia_ciliata[1]/Garnotia_ciliata_var._conduplicata[1]	C4	C4[1,R01]	×	×	C4[1]	×	Garnotia:C4	Guangdong	Annual	×	×
2_Monocotyledoneae	Poaceae	Garnotia	sp457	Garnotia_patula	Garnotia_patula[1,5,12]/Garnotia_patula_var._grandior[1]/Garnotia_patula_var._strictor[2]/Garnotia_maxima[1]	C4	δ13C&Kranz	–12.63[5];	with_Kranz[12]	C4[1,2,5,12,1,2,1]	C4[R03]	Garnotia:C4	Fujian,Guangdong,Guangxi,Hainan,Yunnan	Perennial	×	×
2_Monocotyledoneae	Poaceae	Garnotia	sp458	Garnotia_patula_var._mutica	Garnotia_mutica[1]/Garnotia_patula_var._mutica[12]	C4	Kranz	×	with_Kranz[12]	C4[1,12]	×	Garnotia:C4	Guangdong,Guangxi,Hainan,Yunnan	Perennial	×	×
2_Monocotyledoneae	Poaceae	Garnotia	sp459	Garnotia_tenella	Garnotia_tenuis[1]/Garnotia_fragilis[1]	C4	C4[1,R01]	×	×	C4[1]	×	Garnotia:C4	Guangdong,Yunnan	Annual	×	×
2_Monocotyledoneae	Poaceae	Hackelochloa	sp460	Hackelochloa_granularis	Hackelochloa_granularis[20,2,15,1,14,6,12]	C4	Kranz	×	with_Kranz[12]	C4[1,2,20,15,1,14,6,12]	C4[R03]	Hackelochloa:C4	Anhui,Fujian,Guangdong,Guangxi,Guizhou,Hainan,Sichuan,Taiwan,Yunnan,Zhejiang	Annual	×	×
2_Monocotyledoneae	Poaceae	Harpachne	sp461	Harpachne_harpachnoides	Harpachne_harpachnoides[15,1]	C4	C4[1,15,R01]	×	×	C4[1,15]	×	Harpachne:C4	Sichuan,Yunnan	Perennial	×	×
2_Monocotyledoneae	Poaceae	Hemarthria	sp462	Hemarthria_altissima	Hemarthria_altissima[21,3,1,6]/Manisuris_altissima[20,2]/Hemarthria_compressa_var._fasciculata[36]	C4	δ13C	–14.11[3];	×	C4[1,2,21,3,1,6,36,20,2]	×	Hemarthria:C4	Anhui,Hebei,Guizhou,Heilongjiang,Henan,Hubei,Shandong,Yunnan,Zhejiang	Perennial	×	×
2_Monocotyledoneae	Poaceae	Hemarthria	sp463	Hemarthria_compressa	Hemarthria_compressa[1,12]	C4	Kranz	×	with_Kranz[12]	C4[1,12]	×	Hemarthria:C4	Fujian,Guangdong,Guangxi,Guizhou,Hainan,NeiMongol,Shaanxi,Sichuan,Taiwan,Yunnan	Perennial	×	×
2_Monocotyledoneae	Poaceae	Hemarthria	sp464	Hemarthria_sibirica	Hemarthria_sibirica[30,2,32,19,11,33,1,4,17,18]/Hemarthria_japonica[1]	C4	δ13C	–10.86[11];–17.40[4];	×	C4[1,2,30,2,32,19,11,33,1,4,17,18,1]	×	Hemarthria:C4	Anhui,Guangdong,Guangxi,Guizhou,Hebei,Hubei,Hunan,Jiangsu,Jiangxi,Liaoning,Shandong,Zhejiang	Perennial	×	×
2_Monocotyledoneae	Poaceae	Heteropogon	sp465	Heteropogon_contortus	Heteropogon_contortus[20,2,24,19,15,1,14,6,12]	C4	Kranz	×	with_Kranz[12]	C4[1,2,20,24,19,15,1,14,6,12]	×	Heteropogon:C4	Fujian,Gansu,Guangdong,Guangxi,Guizhou,Hainan,Henan,Hubei,Hunan,Jiangxi,Shaanxi,Sichuan,Taiwan,Xizang,Yunnan,Zhejiang	Perennial	×	×
2_Monocotyledoneae	Poaceae	Heteropogon	sp466	Heteropogon_triticeus	Heteropogon_triticeus[12]	C4	Kranz	×	with_Kranz[12]	C4[12]	×	Heteropogon:C4	Hainan	Perennial	×	×
2_Monocotyledoneae	Poaceae	Hierochloe	sp283	Hierochloe_odorata	Hierochloe_odorata[24,1]	C4	C4[1,24]	×	×	C4[1,24]	×	Anthoxanthum&Hierochloe:C3	Gansu,Guizhou,Hebei,Heilongjiang,Henan,NeiMongol,Ningxia,Qinghai,Shaanxi,Shandong,Shanxi,Sichuan,Xinjiang,Xizang,Yunnan	Perennial	×	C3[34]
2_Monocotyledoneae	Poaceae	Hyparrhenia	sp467	Hyparrhenia_diplandra	Hyparrhenia_diplandra[12]	C4	Kranz	×	with_Kranz[12]	C4[12]	×	Hyparrhenia:C4	Guangdong,Guangxi,Hainan,Yunnan	Perennial	×	×
2_Monocotyledoneae	Poaceae	Hyparrhenia	sp468	Hyparrhenia_filipendula_var._pilosa	Hyparrhenia_filipendula[20,2]	C4	C4[2,20,2,R01]	×	×	C4[2,20,2]	×	Hyparrhenia:C4	Yunnan	Perennial	×	×
2_Monocotyledoneae	Poaceae	Imperata	sp470	Imperata_cylindrica	Imperata_cylindrica[1–4,17–22,30,25,32,24,33,15,38,6]/Imperata_arundinacea[20,2,1,14]	C4	δ13C&Kranz	–11.95[3];–12.00[4];–13.06[6];	with_Kranz[4]	C4[1,2,1–4,17–22,30,25,32,24,33,15,38,6,20,2,1,14]	C4[R03]	Imperata:C4	Anhui,Fujian,Guangdong,Guangxi,Guizhou,Hainan,Hebei,Heilongjiang,Henan,Hubei,Hunan,Jiangsu,Jiangxi,Liaoning,NeiMongol,Shaanxi,Shandong,Shanxi,Sichuan,Taiwan,Xinjiang,Xizang,Yunnan,Zhejiang	Perennial	×	×
2_Monocotyledoneae	Poaceae	Imperata	sp471	Imperata_cylindrica_var._major	Imperata_cylindrical_var._major[12]	C4	Kranz	×	with_Kranz[12]	C4[12]	×	Imperata:C4	Anhui,Fujian,Guangdong,Guangxi,Guizhou,Hainan,Hebei,Heilongjiang,Henan,Hubei,Hunan,Jiangsu,Jiangxi,Liaoning,NeiMongol,Shaanxi,Shandong,Shanxi,Sichuan,Taiwan,Xinjiang,Xizang,Yunnan,Zhejiang	Perennial	×	×
2_Monocotyledoneae	Poaceae	Imperata	sp472	Imperata_flavida	Imperata_flavida[12]	C4	Kranz	×	with_Kranz[12]	C4[12]	×	Imperata:C4	Hainan	Perennial	×	×
2_Monocotyledoneae	Poaceae	Ischaemum	sp473	Ischaemum_anthephoroides	Ischaemum_anthephoroides[1]	C4	C4[1,R03,R01]	×	×	C4[1]	C4[R03]	Ischaemum:C4	Hebei,Shandong,Zhejiang	Perennial	×	×
2_Monocotyledoneae	Poaceae	Ischaemum	sp474	Ischaemum_aristatum	Ischaemum_aristatum[22,19,15,1,5,6,12]	C4	δ13C&Kranz	–11.36[5];	with_Kranz[12]	C4[1,22,19,15,1,5,6,12]	C4[R03]	Ischaemum:C4	Anhui,Fujian,Guangdong,Guangxi,Guizhou,Hainan,Hebei,Henan,Hubei,Hunan,Jiangsu,Jiangxi,Liaoning,Shandong,Taiwan,Yunnan,Zhejiang	Perennial	×	×
2_Monocotyledoneae	Poaceae	Ischaemum	sp475	Ischaemum_barbatum	Ischaemum_barbatum[12]	C4	Kranz	×	with_Kranz[12]	C4[12]	×	Ischaemum:C4	Anhui,Fujian,Guangdong,Guangxi,Guizhou,Hainan,Hubei,Hunan,Jiangsu,Jiangxi,Taiwan,Yunnan,Zhejiang	Perennial	×	×
2_Monocotyledoneae	Poaceae	Ischaemum	sp476	Ischaemum_ciliare	Ischaemum_ciliare[1,5,12]	C4	δ13C&Kranz	–10.88[5];	with_Kranz[12]	C4[1,5,12]	C4[R03]	Ischaemum:C4	Anhui,Fujian,Guangdong,Guangxi,Guizhou,Hainan,Hubei,Hunan,Jiangsu,Sichuan,Taiwan,Yunnan,Zhejiang	Perennial	×	×
2_Monocotyledoneae	Poaceae	Ischaemum	sp477	Ischaemum_rugosum	Ischaemum_rugosum[12]	C4	Kranz	×	with_Kranz[12]	C4[12]	×	Ischaemum:C4	Guangdong,Guangxi,Guizhou,Hainan,Sichuan,Taiwan,Yunnan	Annual	×	×
2_Monocotyledoneae	Poaceae	Leptochloa	sp478	Leptochloa_chinensis	Leptochloa_chinensis[1,38,15,16,5,6,12]	C4	δ13C&Kranz	–12.43[5];	with_Kranz[12]	C4[1,38,15,16,5,6,12]	C4[R03]	Leptochloa:C4	Anhui,Fujian,Guangdong,Guangxi,Guizhou,Hainan,Henan,Hubei,Hunan,Jiangsu,Jiangxi,Shaanxi,Shandong,Sichuan,Taiwan,Yunnan,Zhejiang	Annual	×	×
2_Monocotyledoneae	Poaceae	Leptochloa	sp479	Leptochloa_fusca	Leptochloa_fusca[12]/Diplachne fusca [1,21,15]	C4	Kranz	×	with_Kranz[12]	C4[1,12,1,21,15]	×	Leptochloa:C4	Anhui,Fujian,Guangdong,Hainan,Hebei,Henan,Hubei,Jiangsu,Liaoning,Shandong,Taiwan,Yunnan,Zhejiang	Perennial	×	×
2_Monocotyledoneae	Poaceae	Leptochloa	sp480	Leptochloa_panicea	Leptochloa_panicea[15,6,12]	C4	Kranz	×	with_Kranz[12]	C4[15,6,12]	×	Leptochloa:C4	Anhui,Fujian,Guangdong,Guizhou,Hainan,Henan,Hubei,Jiangsu,Jiangxi,Shaanxi,Sichuan,Taiwan,Yunnan,Zhejiang	Annual	×	×
2_Monocotyledoneae	Poaceae	Lepturus	sp481	Lepturus_repens	Lepturus_repens[1,12]	C4	Kranz	×	with_Kranz[12]	C4[1,12]	C4[R03]	Lepturus:C4	Taiwan	Perennial	×	×
2_Monocotyledoneae	Poaceae	Melinis	sp482	Melinis_minutiflora	Melinis_minutiflora[2,16,20,12]	C4	Kranz	×	with_Kranz[12]	C4[1,2,16,20,12]	C4[R03]	Melinis:C4	Guangdong,Taiwan,Yunnan	Perennial	Alien&Naturalized&Non–invasive	×
2_Monocotyledoneae	Poaceae	Melinis	sp483	Melinis_repens	Melinis_repens[12]/Rhynchelytrum_repens[1,2]/Rhynchelytrum_roseum[2]_	C4	Kranz	×	with_Kranz[12]	C4[1,2,12,2]_]]1,2]	C4[R03]	Melinis:C4	Fujian,Guangdong,Taiwan	Perennial	Alien&Naturalized&Invasive	×
2_Monocotyledoneae	Poaceae	Microchloa	sp484	Microchloa_indica	Microchloa_indica[1]	C4	C4[1,R03,R01]	×	×	C4[1]	C4[R03]	Microchloa:C4	Guangdong,Hainan,Yunnan	Perennial	×	×
2_Monocotyledoneae	Poaceae	Microchloa	sp485	Microchloa_kunthii	Microchloa_indica_var._kunthii[1]/Microchloa_kunthii[15]	C4	C4[1,15,R01]	×	×	C4[1,15]	×	Microchloa:C4	Yunnan	Perennial	×	×
2_Monocotyledoneae	Poaceae	Microstegium	sp486	Microstegium_ciliatum	Microstegium_ciliatum[12]	C4	Kranz	×	with_Kranz[12]	C4[12]	×	Microstegium:C4	Fujian,Guangdong,Guangxi,Guizhou,Hainan,Hunan,Jiangxi,Sichuan,Taiwan,Yunnan	Perennial	×	×
2_Monocotyledoneae	Poaceae	Microstegium	sp487	Microstegium_fasciculatum	Microstegium_fasciculatum[12]	C4	Kranz	×	with_Kranz[12]	C4[12]	×	Microstegium:C4	Guangdong,Guizhou,Hainan,Hubei,Sichuan,Yunnan	Perennial	×	×
2_Monocotyledoneae	Poaceae	Microstegium	sp488	Microstegium_vimineum	Microstegium_vimineum[3,21,16,22,6,12]	C4	δ13C&Kranz	–10.15[3];	with_Kranz[12]	C4[3,21,16,22,6,12]	C4[R03]	Microstegium:C4	Anhui,Fujian,Guangdong,Guangxi,Guizhou,Hebei,Henan,Hubei,Hunan,Jiangsu,Jiangxi,Jilin,Shaanxi,Shandong,Shanxi,Sichuan,Taiwan,Yunnan,Zhejiang	Annual	×	×
2_Monocotyledoneae	Poaceae	Miscanthus	sp489	Miscanthus_floridulus	Miscanthus_floridulus[15,16,5,6,12]	C4	δ13C&Kranz	–12.43[5];–13.46[6];	with_Kranz[12]	C4[15,16,5,6,12]	C4[R03]	Miscanthus:C4	Anhui,Fujian,Guangdong,Guangxi,Guizhou,Hainan,Henan,Hubei,Jiangsu,Sichuan,Taiwan,Yunnan,Zhejiang	Perennial	×	×
2_Monocotyledoneae	Poaceae	Miscanthus	sp490	Miscanthus_sacchariflorus	Miscanthus_sacchariflorus[3,16,4,17,38,30,36,11,2,21,22,33,19,32,9,18]	C4	δ13C&Kranz	–12.23[11];–11.5[9];	with_Kranz[4]	C4[1,3,16,4,17,38,30,36,11,2,21,22,33,19,32,9,18]	C4[R03]	Miscanthus:C4	Gansu,Hebei,Henan,Shaanxi	Perennial	×	×
2_Monocotyledoneae	Poaceae	Miscanthus	sp491	Miscanthus_sinensis	Miscanthus_sinensis[4,15,2,16,22,19,34,20,32,14,6,9,12]/Muhlenbergia_sinensis[21]	C4	δ13C&Kranz	–12.84[6];–13.3[9];–13.1[9];	with_Kranz[4,12]	C4[1,4,15,2,16,22,19,34,20,32,14,6,9,12,21]	C4[R03]	Miscanthus:C4	Anhui,Fujian,Guangdong,Guangxi,Guizhou,Hainan,Hebei,Hubei,Jiangsu,Jiangxi,Jilin,Shaanxi,Shandong,Sichuan,Taiwan,Yunnan,Zhejiang	Perennial	×	×
2_Monocotyledoneae	Poaceae	Mnesithea	sp492	Mnesithea_laevis	Mnesithea_laevis[12]/Ophiuros_cochinchinensis[1]	C4	Kranz	×	with_Kranz[12]	C4[1,12,1]	×	Mnesithea:C4	Fujian,Guangdong,Guangxi,Hainan,Taiwan	Perennial	×	×
2_Monocotyledoneae	Poaceae	Mnesithea	sp493	Mnesithea_mollicoma	Mnesithea_mollicoma[12]	C4	Kranz	×	with_Kranz[12]	C4[12]	×	Mnesithea:C4	Guangdong,Guangxi,Hainan	Perennial	×	×
2_Monocotyledoneae	Poaceae	Mnesithea	sp494	Mnesithea_striata	Rottboellia_striata[1]	C4	C4[1,R01]	×	×	C4[1]	×	Rottboellia:C4	Yunnan	Perennial	×	×
2_Monocotyledoneae	Poaceae	Muhlenbergia	sp495	Muhlenbergia_curviaristata	Muhlenbergia_curviaristata[16,3]	C4	δ13C	–15.86[3];	×	C4[16,3]	×	Muhlenbergia:C4	Hebei,Jilin,Liaoning	Perennial	×	×
2_Monocotyledoneae	Poaceae	Muhlenbergia	sp496	Muhlenbergia_hakonensis	Muhlenbergia_hakonensis[1]	C4	C4[1,R03,R01]	×	×	C4[1]	C4[R03]	Muhlenbergia:C4	Anhui,Sichuan	Perennial	×	×
2_Monocotyledoneae	Poaceae	Muhlenbergia	sp497	Muhlenbergia_himalayensis	Muhlenbergia_himalayensis[1]	C4	C4[1,R01]	×	×	C4[1]	×	Muhlenbergia:C4	Sichuan,Xizang,Yunnan	Perennial	×	×
2_Monocotyledoneae	Poaceae	Muhlenbergia	sp498	Muhlenbergia_huegelii	Muhlenbergia_hugelii[21,15,1,4,6]/Muehlenbergia_hugelii[22]/Muehlenbergia_huegelii[24]/Muhlenbergia_huegelii[20]	C4	Kranz	×	with_Kranz[4]	C4[1,21,15,1,4,6,20,24,22]	×	Muhlenbergia:C4	Anhui,Fujian,Gansu,Guizhou,Hebei,Heilongjiang,Henan,Hubei,Jiangsu,Jiangxi,Jilin,Liaoning,NeiMongol,Ningxia,Qinghai,Shaanxi,Shandong,Shanxi,Sichuan,Taiwan,Xinjiang,Xizang,Yunnan,Zhejiang	Perennial	×	×
2_Monocotyledoneae	Poaceae	Muhlenbergia	sp499	Muhlenbergia_japonica	Muhlenbergia_japonica[21,15,1,4]/Muehlenbergia_japonica[22,6]	C4	Kranz	×	with_Kranz[4]	C4[1,21,15,1,4,22,6]	C4[R03]	Muhlenbergia:C4	Anhui,Hebei,Fujian,Guizhou,Heilongjiang,Henan,Hubei,Shaanxi,Shandong,Sichuan,Yunnan,Zhejiang	Perennial	×	×
2_Monocotyledoneae	Poaceae	Muhlenbergia	sp500	Muhlenbergia_ramosa	Muhlenbergia_ramosa[15,1,6]/Muhlenbergia_racemosa[2]	C4	C4[1,2,15,6,2,R03,R01]	×	×	C4[1,2,15,6,2]	C4[R03]	Muhlenbergia:C4	Anhui,Fujian,Guizhou,Hubei,Hunan,Jiangsu,Jiangxi,Shandong,Sichuan,Yunnan,Zhejiang	Perennial	×	×
2_Monocotyledoneae	Poaceae	Neyraudia	sp501	Neyraudia_reynaudiana	Neyraudia_reynaudiana[6,12]	C4	Kranz	×	with_Kranz[12]	C4[6,12]	×	Neyraudia:C4	Anhui,Fujian,Gansu,Guangdong,Guangxi,Guizhou,Hainan,Hubei,Hunan,Jiangsu,Jiangxi,Sichuan,Taiwan,Xizang,Yunnan,Zhejiang	Perennial	×	×
2_Monocotyledoneae	Poaceae	Ophiuros	sp502	Ophiuros_exaltatus	Ophiuros_exaltatus[15,2,20,16,14]	C4	C4[1,15,2,20,16,14,R03,R01]	×	×	C4[1,15,2,20,16,14]	C4[R03]	Ophiuros:C4	Fujian,Guangdong,Guangxi,Hainan,Yunnan	Perennial	×	×
2_Monocotyledoneae	Poaceae	Orinus	sp503	Orinus_anomala	Orinus_anomala[1]	C4	C4[1,R01]	×	×	C4[1]	×	Orinus:C4	Qinghai,Sichuan	Perennial	×	×
2_Monocotyledoneae	Poaceae	Orinus	sp504	Orinus_kokonorica	Orinus_kokonorica[7,19,16]	C4	δ13C	–13.9[7];	×	C4[7,19,16]	×	Orinus:C4	Gansu,Qinghai	Perennial	×	×
2_Monocotyledoneae	Poaceae	Orinus	sp505	Orinus_thoroldii	Orinus_thoroldii[19,23,16,24]	C4	δ13C	–12.61[23];–13.59[23];	×	C4[19,23,16,24]	×	Orinus:C4	Qinghai,Xinjiang,Xizang	Perennial	×	×
2_Monocotyledoneae	Poaceae	Panicum	sp690	Panicum_bisulcatum	Panicum_bisulcatum[4,12]	C3	×	×	without_Kranz[12]	C3[4,12]	×	Panicum_bisulcatum:_C3	Anhui,Fujian,Guangdong,Guizhou,Hainan,Heilongjiang,Henan,Hubei,Hunan,Jiangsu,Shandong,Sichuan,Taiwan,Yunnan,Zhejiang	Annual	×	C4[22]
2_Monocotyledoneae	Poaceae	Panicum	sp691	Panicum_brevifolium	Panicum_brevifolium[12]	C3	×	×	without_Kranz[12]	C3[12]	×	Panicum_brevifolium:C3	Fujian,Guangdong,Guangxi,Guizhou,Jiangxi,Taiwan,Yunnan	Annual	×	×
2_Monocotyledoneae	Poaceae	Panicum	sp506	Panicum_coloratum	Panicum_coloratum[2]	C4	C4[1,2,R03,R01]	×	×	C4[1,2]	C4[R03]	Panicum_coloratum:C4	Yunnan	Perennial	×	×
2_Monocotyledoneae	Poaceae	Panicum	sp507	Panicum_decompositum	Panicum_decompositum[20]/Panicum_decompasiium[2]	C4	C4[1,20,2,R03]	×	×	C4[1,20,2]	C4[R03]	×	Taiwan	Perennial	×	×
2_Monocotyledoneae	Poaceae	Panicum	sp508	Panicum_dichotomiflorum	Panicum_dichotomiflorum[2,1,12]	C4	Kranz	×	with_Kranz[12]	C4[1,2,12]	C4[R03]	×	Fujian,Guangdong,Guangxi,Taiwan,Yunnan	Annual	Alien&Naturalized&Invasive	×
2_Monocotyledoneae	Poaceae	Panicum	sp509	Panicum_elegantissimum	Panicum_elegantissimum[12]	C4	Kranz	×	with_Kranz[12]	C4[12]	×	×	Guangdong,Guangxi,Taiwan,Xizang	Perennial	×	×
2_Monocotyledoneae	Poaceae	Panicum	sp692	Panicum_incomtum	Panicum_incomtum[12]	C3	×	×	without_Kranz[12]	C3[12]	×	Panicum_incomtum:C3	Fujian,Guangdong,Guangxi,Jiangxi,Taiwan,Yunnan	Perennial	×	×
2_Monocotyledoneae	Poaceae	Panicum	sp510	Panicum_luzonense	Panicum_camboginese[12]	C4	Kranz	×	with_Kranz[12]	C4[12]	×	×	Guangdong,Guangxi,Hainan,Taiwan,Yunnan	Annual	×	×
2_Monocotyledoneae	Poaceae	Panicum	sp511	Panicum_maximum	Panicum_maximum[20,2,15,1,14,12]/Panicum_polygamum[2]	C4	Kranz	×	with_Kranz[12]	C4[1,2,20,15,1,14,12,2]	C4[R03]	Panicum_maximum:C4	Guangdong,Taiwan	Perennial	Alien&Naturalized&Invasive	×
2_Monocotyledoneae	Poaceae	Panicum	sp512	Panicum_miliaceum	Panicum_miliaceum[1–4,7,25,20,24,19,11,14,15,6,37]/Panicum_ruderale[36,30,19,33,32]	C4	δ13C&Kranz	–12.98[11];–16.9[7];	with_Kranz[25]	C4[1,2,1–4,7,25,20,24,19,11,14,15,6,37,36,30,19,33,32]	C4[R03,R04]	Panicum_miliaceum:C4	Anhui,Chongqing,Fujian,Gansu,Guangdong,Guangxi,Guizhou,Hainan,Hebei,Heilongjiang,Henan,Hubei,Hunan,Jiangsu,Jiangxi,Jilin,Liaoning,NeiMongol,Ningxia,Qinghai,Shaanxi,Shandong,Shanxi,Sichuan,Taiwan,Xinjiang,Xizang,Yunnan,Zhejiang	Annual	×	×
2_Monocotyledoneae	Poaceae	Panicum	sp693	Panicum_notatum	Panicum_notatum[12]	C3	×	×	without_Kranz[12]	C3[12]	×	Panicum_notatum:C3	Fujian,Guangdong,Guangxi,Taiwan,Xizang,Yunnan	Perennial	×	C4[R03]
2_Monocotyledoneae	Poaceae	Panicum	sp513	Panicum_repens	Panicum_repens[2,1,20,14,15,12]	C4	Kranz	×	with_Kranz[12]	C4[1,2,20,14,15,12]	C4[R03]	Panicum_repens:C4	Fujian,Guangdong,Guangxi,Hainan,Jiangxi,Sichuan,Taiwan,Yunnan,Zhejiang	Perennial	Alien&Naturalized&Invasive	×
2_Monocotyledoneae	Poaceae	Panicum	sp514	Panicum_sumatrense	Panicum_sumatrense[12]/Panicum_psilopodium[1]	C4	Kranz	×	with_Kranz[12]	C4[1,12,1]	×	×	Guizhou,Taiwan,Xizang,Yunnan	Annual	×	×
2_Monocotyledoneae	Poaceae	Panicum	sp515	Panicum_virgatum	Panicum_virgatum[1,2]	C4	C4[1,2,R03,R01]	×	×	C4[1,2]	C4[R03]	Panicum_virgatum:C4	Anhui,Chongqing,Fujian,Gansu,Guangdong,Guangxi,Guizhou,Hainan,Hebei,Heilongjiang,Henan,Hubei,Hunan,Jiangsu,Jiangxi,Jilin,Liaoning,NeiMongol,Ningxia,Qinghai,Shaanxi,Shandong,Shanxi,Sichuan,Taiwan,Xinjiang,Xizang,Yunnan,Zhejiang	Perennial	×	×
2_Monocotyledoneae	Poaceae	Paspalidium	sp516	Paspalidium_flavidum	Paspalidium_flavidium[1,12]	C4	Kranz	×	with_Kranz[12]	C4[1,12]	×	Paspalidium:C4	Guangdong,Guizhou,Hainan,Taiwan,Yunnan	Perennial	×	×
2_Monocotyledoneae	Poaceae	Paspalidium	sp517	Paspalidium_punctatum	Paspalidium_punctatum[1,12]/Panicum_geminatum[2]	C4	Kranz	×	with_Kranz[12]	C4[1,2,12,2]	C4[R03]	Paspalidium:C4	Fujian,Guangdong,Hainan,Taiwan	Perennial	×	×
2_Monocotyledoneae	Poaceae	Paspalum	sp518	Paspalum_atratum	Paspalum_atratum[12]	C4	Kranz	×	with_Kranz[12]	C4[12]	×	Paspalum:C4	Hainan,Guangdong,Guangxi,Yunnan	Perennial	×	×
2_Monocotyledoneae	Poaceae	Paspalum	sp519	Paspalum_conjugatum	Paspalum_conjugatum[2,15,1,14]/Paspalum_ciliatifolium[2,1,12]	C4	Kranz	×	with_Kranz[12]	C4[1,2,15,14,2,1,12]	C4[R03]	Paspalum:C4	Fujian,Guangxi,Hainan,Guangdong,Taiwan,Yunnan	Perennial	Alien&Naturalized&Invasive	×
2_Monocotyledoneae	Poaceae	Paspalum	sp520	Paspalum_delavayi	Paspalum_delavayi[1]	C4	C4[1,R01]	×	×	C4[1]	×	Paspalum:C4	Yunnan	Perennial	×	×
2_Monocotyledoneae	Poaceae	Paspalum	sp521	Paspalum_dilatatum	Paspalum_dilatatum[2,1,20,12]	C4	Kranz	×	with_Kranz[12]	C4[1,2,20,12]	C4[R03]	Paspalum:C4	Fujian,Guangxi,Guizhou,Guangdong,Hubei,Jiangsu,Taiwan,Yunnan,Zhejiang	Perennial	Alien&Naturalized&Non–invasive	×
2_Monocotyledoneae	Poaceae	Paspalum	sp522	Paspalum_distichum	Paspalum_distichum[20,2,15,14]/Paspalum_paspaloides[2,1,38,12]	C4	Kranz	×	with_Kranz[12]	C4[1,2,20,15,14,2,1,38,12]	C4[R03]	Paspalum:C4	Anhui,Fujian,Guangxi,Guizhou,Hainan,Henan,Guangdong,Hubei,Hunan,Jiangsu,Shandong,Sichuan,Taiwan,Yunnan,Zhejiang	Perennial	Alien&Naturalized&Invasive	×
2_Monocotyledoneae	Poaceae	Paspalum	sp523	Paspalum_fimbriatum	Paspalum_fimbriatum[1]	C4	C4[1,R01]	×	×	C4[1]	×	Paspalum:C4	Taiwan	Annual	Alien&Naturalized&Non–invasive	×
2_Monocotyledoneae	Poaceae	Paspalum	sp524	Paspalum_hirsutum	Paspalum_formosanum[1]	C4	C4[1,R01]	×	×	C4[1]	×	Paspalum:C4	Guangdong,Guangxi,Taiwan	Perennial	×	×
2_Monocotyledoneae	Poaceae	Paspalum	sp525	Paspalum_longifolium	Paspalum_longifolium[1,12]	C4	Kranz	×	with_Kranz[12]	C4[1,12]	×	Paspalum:C4	Fujian,Guangdong,Guangxi,Hainan,Taiwan,Yunnan,Zhejiang	Perennial	×	×
2_Monocotyledoneae	Poaceae	Paspalum	sp526	Paspalum_malacophyllum	Paspalum_malacophyllum[1]	C4	C4[1,R01]	×	×	C4[1]	×	Paspalum:C4	Gansu	Perennial	Alien&Naturalized&Non–invasive	×
2_Monocotyledoneae	Poaceae	Paspalum	sp527	Paspalum_notatum	Paspalum_notatum[20,2,1,12]	C4	Kranz	×	with_Kranz[12]	C4[1,2,20,1,12]	C4[R03]	Paspalum:C4	Fujian,Gansu,Hebei,Yunnan	Perennial	Alien&Naturalized&Non–invasive	×
2_Monocotyledoneae	Poaceae	Paspalum	sp528	Paspalum_plicatulum	Paspalum_plicatulum[1]/Paspalum_plicatum[1,12]	C4	Kranz	×	with_Kranz[12]	C4[1,12]	C4[R03]	Paspalum:C4	Gansu	Perennial	Alien&Naturalized&Non–invasive	×
2_Monocotyledoneae	Poaceae	Paspalum	sp529	Paspalum_scrobiculatum	Paspalum_scrobiculatum[2,1,20]/Paspalum_auriculatum[12]	C4	Kranz	×	with_Kranz[12]	C4[1,2,20,12]	C4[R03]	Paspalum:C4	Fujian,Guangdong,Guangxi,Guizhou,Hainan,Hubei,Jiangsu,Jiangxi,Sichuan,Taiwan,Yunnan,Zhejiang	Perennial	×	×
2_Monocotyledoneae	Poaceae	Paspalum	sp530	Paspalum_scrobiculatum_var._bispicatum	Paspalum_commersonii[16,20,2,14]	C4	C4[1,16,20,2,14,R03,R01]	×	×	C4[1,16,20,2,14]	C4[R03]	Paspalum:C4	Fujian,Guangdong,Guangxi,Jiangsu,Sichuan,Taiwan,Yunnan,Zhejiang	Perennial	×	×
2_Monocotyledoneae	Poaceae	Paspalum	sp531	Paspalum_scrobiculatum_var._orbiculare	Paspalum_scrobiculatum_var._orbiculare[12]/Paspalum_orbiculare[5,2,1,24,15]	C4	δ13C&Kranz	–13.40[5];	with_Kranz[12]	C4[1,2,12,5,2,1,24,15]	C4[R03]	Paspalum:C4	Fujian,Guangdong,Guangxi,Guizhou,Hubei,Jiangsu,Jiangxi,Sichuan,Taiwan,Yunnan,Zhejiang	Perennial	×	×
2_Monocotyledoneae	Poaceae	Paspalum	sp532	Paspalum_thunbergii	Paspalum_thunbergii[22,1,6,12]	C4	Kranz	×	with_Kranz[12]	C4[1,22,1,6,12]	×	Paspalum:C4	Anhui,Fujian,Guangdong,Guangxi,Guizhou,Henan,Hubei,Hunan,Jiangsu,Jiangxi,Shaanxi,Shandong,Sichuan,Taiwan,Yunnan,Zhejiang	Perennial	×	×
2_Monocotyledoneae	Poaceae	Paspalum	sp533	Paspalum_urvillei	Paspalum_urvillei[1,2]	C4	C4[1,2,R03,R01]	×	×	C4[1,2]	C4[R03]	Paspalum:C4	Fujian,Guangdong,Taiwan	Perennial	Alien&Naturalized&Invasive	×
2_Monocotyledoneae	Poaceae	Paspalum	sp534	Paspalum_vaginatum	Paspalum_vaginatum[2,1,12]	C4	Kranz	×	with_Kranz[12]	C4[1,2,12]	C4[R03]	Paspalum:C4	Hainan,Guangdong,Taiwan,Yunnan	Perennial	×	×
2_Monocotyledoneae	Poaceae	Paspalum	sp535	Paspalum_virgatum	Paspalum_virgatum[1]	C4	C4[1,R03,R01]	×	×	C4[1]	C4[R03]	Paspalum:C4	Taiwan	Perennial	Alien&Naturalized&Non–invasive	×
2_Monocotyledoneae	Poaceae	Pennisetum	sp536	Pennisetum_alopecuroides	Pennisetum_alopecuroides[2,4,15,1,19,24,22,20,21,14,6,9,12]	C4	δ13C&Kranz	–12.16[6];–12.7[9];–11.9[9];	with_Kranz[4,12]	C4[1,2,4,15,1,19,24,22,20,21,14,6,9,12]	C4[R03]	Pennisetum:C4	Anhui,Hebei,Fujian,Gansu,Guangdong,Guangxi,Guizhou,Hainan,Heilongjiang,Henan,Hubei,Jiangsu,Jiangxi,Shaanxi,Shandong,Sichuan,Taiwan,Hebei,Xizang,Yunnan,Zhejiang	Perennial	×	×
2_Monocotyledoneae	Poaceae	Pennisetum	sp537	Pennisetum_clandestinum	Pennisetum_cladestinum[1,2]/Pennisetum_clandestinum[12]	C4	Kranz	×	with_Kranz[12]	C4[1,2,12]	C4[R03]	Pennisetum:C4	Taiwan,Yunnan	Perennial	Alien&Naturalized&Invasive	×
2_Monocotyledoneae	Poaceae	Pennisetum	sp538	Pennisetum_flaccidum	Pennisetum_flaccidum[21,36,24,2,11,19,31,30,4,33,32,9]/Pennisetum_centrasiaticum[3,35,28,30,27,7,17,2,23,16,25,32,1619,18]/Penniselum_cenlrasialicum[37]/Pennisetum_centrasiaticum_var._lanpingense[1]	C4	δ13C&Kranz	–11.71[11];–11.3[9];–12.75[3];–15.1[7];–11.84_to–12.59[23];–13.66[26];	with_Kranz[4,25]	C4[1,2,21,36,24,2,11,19,31,30,4,33,32,9,1,37,3,35,28,30,27,7,17,2,23,16,25,32,1619,18]	C4[R03,R04]	Pennisetum:C4	Gansu,Hebei,Heilongjiang,Henan,Hubei,Jilin,Liaoning,NeiMongol,Ningxia,Qinghai,Shaanxi,Shandong,Shanxi,Sichuan,Xinjiang,Xizang,Yunnan	Perennial	×	×
2_Monocotyledoneae	Poaceae	Pennisetum	sp539	Pennisetum_glaucum	Pennisetum_glaucum[2,14,12]/Pennisetum_americarum[1,4]/Pennisetum_typhoideum[2,12]/Panicum_indicum[20,2]	C4	Kranz	×	with_Kranz[4,12]	C4[1,2,14,12,20,2,2,12,1,4]	C4[R03]	Pennisetum:C4	Anhui,Fujian,Jiangsu,Jiangxi,Shandong,Zhejiang,Hebei,NeiMongol,Shanxi	Annual	Alien&Naturalized&Non–invasive	×
2_Monocotyledoneae	Poaceae	Pennisetum	sp540	Pennisetum_lanatum	Pennisetum_lanatum[16,24]	C4	C4[16,24,R01]	×	×	C4[16,24]	×	Pennisetum:C4	Xizang	Perennial	×	×
2_Monocotyledoneae	Poaceae	Pennisetum	sp541	Pennisetum_longissimum	Pennisetum_longissimum[7,1]	C4	δ13C	–13.6[7];	×	C4[1,7,1]	×	Pennisetum:C4	Gansu,Guizhou,Shaanxi,Sichuan,Yunnan	Perennial	×	×
2_Monocotyledoneae	Poaceae	Pennisetum	sp542	Pennisetum_orientale	Pennisetum_orientale[2]	C4	C4[1,2,R03,R01]	×	×	C4[1,2]	C4[R03]	Pennisetum:C4	Anhui,Chongqing,Fujian,Gansu,Guangdong,Guangxi,Guizhou,Hainan,Hebei,Heilongjiang,Henan,Hubei,Hunan,Jiangsu,Jiangxi,Jilin,Liaoning,NeiMongol,Ningxia,Qinghai,Shaanxi,Shandong,Shanxi,Sichuan,Taiwan,Xinjiang,Xizang,Yunnan,Zhejiang	Perennial	×	×
2_Monocotyledoneae	Poaceae	Pennisetum	sp543	Pennisetum_polystachion	Pennisetum_polystachion[12]/Pennisetum_setosum[1,2]	C4	Kranz	×	with_Kranz[12]	C4[1,2,12,1,2]	C4[R03]	Pennisetum:C4	Hainan,Guangdong,Taiwan	Perennial	×	×
2_Monocotyledoneae	Poaceae	Pennisetum	sp544	Pennisetum_purpureum	Pennisetum_purpureum[20,2,15,1,14,12]	C4	Kranz	×	with_Kranz[12]	C4[1,2,20,15,1,14,12]	C4[R03]	Pennisetum:C4	Fujian,Guangdong,Guangxi,Hainan,Jiangsu,Jiangxi,Sichuan,Taiwan,Yunnan	Perennial	Alien&Naturalized&Invasive	×
2_Monocotyledoneae	Poaceae	Pennisetum	sp545	Pennisetum_qianningense	Pennisetum_qianningense[1]	C4	C4[1,R01]	×	×	C4[1]	×	Pennisetum:C4	Sichuan,Yunnan	Perennial	×	×
2_Monocotyledoneae	Poaceae	Pennisetum	sp546	Pennisetum_shaanxiense	Pennisetum_shaanxiense[1]/Pennisetum_longissimum_var._intermedium[1]	C4	C4[1,R01]	×	×	C4[1]	×	Pennisetum:C4	Gansu,Hunan,Qinghai,Shaanxi,Sichuan,Yunnan	Perennial	×	×
2_Monocotyledoneae	Poaceae	Pennisetum	sp547	Pennisetum_sichuanense	Pennisetum_sichuanense[1]	C4	C4[1,R01]	×	×	C4[1]	×	Pennisetum:C4	Sichuan,Yunnan	Perennial	×	×
2_Monocotyledoneae	Poaceae	Perotis	sp548	Perotis_hordeiformis	Perotis_hordeiformis[2,1,12]	C4	Kranz	×	with_Kranz[12]	C4[1,2,12]	C4[R03]	Perotis:C4	Guangdong,Hebei,Jiangsu,Yunnan	Annual	×	×
2_Monocotyledoneae	Poaceae	Perotis	sp549	Perotis_indica	Perotis_indica[15,1,2,21,12]	C4	Kranz	×	with_Kranz[12]	C4[1,2,15,2,21,12]	C4[R03]	Perotis:C4	Guangdong,Hainan,Shandong,Taiwan,Yunnan	Annual	×	×
2_Monocotyledoneae	Poaceae	Perotis	sp550	Perotis_rara	Perotis_macrantha[16,14]	C4	C4[16,14,R01]	×	×	C4[16,14]	×	Perotis:C4	Fujian,Guangdong,Guangxi,Hainan,Taiwan	Annual	×	×
2_Monocotyledoneae	Poaceae	Phacelurus	sp551	Phacelurus_latifolius	Phacelurus_latifolius[4,1,19]	C4	Kranz	×	with_Kranz[4]	C4[1,4,1,19]	C4[R03]	Phacelurus:C4	Anhui,Fujian,Hebei,Jiangsu,Liaoning,Shandong,Zhejiang	Perennial	×	×
2_Monocotyledoneae	Poaceae	Phaenosperma	sp552	Phaenosperma_globosum	Phaenosperma_globosa[1,22,24]	C4	C4[1,22,24]	×	×	C4[1,22,24]	×	Phaenosperma:C3	Anhui,Gansu,Guangxi,Hubei,Jiangsu,Jiangxi,Shaanxi,Sichuan,Taiwan,Xizang,Yunnan,Zhejiang	Perennial	×	×
2_Monocotyledoneae	Poaceae	Pogonatherum	sp553	Pogonatherum_crinitum	Pogonatherum_crinitum[15,1,5,22,6,12]	C4	δ13C&Kranz	–12.20[5];	with_Kranz[12]	C4[1,15,5,22,6,12]	C4[R03]	Pogo×therum:C4	Anhui,Fujian,Guangdong,Guangxi,Guizhou,Hainan,Hubei,Hunan,Jiangxi,Sichuan,Taiwan,Yunnan,Zhejiang	Perennial	×	×
2_Monocotyledoneae	Poaceae	Pogonatherum	sp554	Pogonatherum_paniceum	Pogonatherum_paniccum[16,2,22,12]	C4	Kranz	×	with_Kranz[12]	C4[1,16,2,22,12]	C4[R03]	Pogo×therum:C4	Guangdong,Guangxi,Guizhou,Hubei,Hunan,Sichuan,Taiwan,Yunnan	Perennial	×	×
2_Monocotyledoneae	Poaceae	Polytoca	sp555	Polytoca_digitata	Polytoca_digitata[12]	C4	Kranz	×	with_Kranz[12]	C4[12]	×	Polytoca:C4	Guangdong,Guangxi,Hainan,Yunnan	Perennial	×	×
2_Monocotyledoneae	Poaceae	Polytrias	sp556	Polytrias_indica	Polytrias_amaura[2]	C4	C4[1,2,R03,R01]	×	×	C4[1,2]	C4[R03]	Polytrias:C4	Hainan,Guangdong	Perennial	×	×
2_Monocotyledoneae	Poaceae	Pseudopogonatherum	sp557	Pseudopogonatherum_contortum	Eulalia_contorta[1,5]	C4	δ13C	–11.55[5];	×	C4[1,5]	C4[R03]	Eulalia:C4	Fujian,Guangdong,Guangxi,Hainan,Jiangxi,Sichuan,Yunnan	Annual	×	×
2_Monocotyledoneae	Poaceae	Pseudoraphis	sp559	Pseudoraphis_balansae	Pseudoraphis_longipaleacea[1]/Pseudoraphis_balansae[12]	C4	Kranz	×	with_Kranz[12]	C4[1,12]	×	Pseudoraphis:C4	Hainan	Perennial	×	×
2_Monocotyledoneae	Poaceae	Pseudoraphis	sp560	Pseudoraphis_brunoniana	Pseudoraphis_spinescens[1]	C4	C4[1,R01]	×	×	C4[1]	×	Pseudoraphis:C4	Anhui,Guangdong,Taiwan	Perennial	×	×
2_Monocotyledoneae	Poaceae	Pseudoraphis	sp561	Pseudoraphis_sordida	Pseudoraphis_spinescens_var._depauperata[1]	C4	C4[1,R01]	×	×	C4[1]	×	Pseudoraphis:C4	Fujian,Hubei,Hunan,Jiangsu,Shandong,Yunnan,Zhejiang	Perennial	×	×
2_Monocotyledoneae	Poaceae	Pseudosorghum	sp562	Pseudosorghum_fasciculare	Bothriochloa_gracilis[20]	C4	C4[20,R01]	×	×	C4[20]	×	Bothriochloa:C4	Yunnan	Perennial	×	×
2_Monocotyledoneae	Poaceae	Rottboellia	sp563	Rottboellia_cochinchinensis	Rottboellia_exaltata[20,2,15,1,14]/Rottboellia_cochinchinensis[6,12]	C4	Kranz	×	with_Kranz[12]	C4[1,2,20,15,1,14,6,12]	C4[R03]	Rottboellia:C4	Fujian,Guangdong,Guangxi,Guizhou,Hainan,Hunan,Sichuan,Taiwan,Yunnan,Zhejiang	Annual	×	×
2_Monocotyledoneae	Poaceae	Rottboellia	sp564	Rottboellia_laevispica	Rottboellia_laevispica[1]	C4	C4[1,R01]	×	×	C4[1]	×	Rottboellia:C4	Anhui,Jiangsu	Annual	×	×
2_Monocotyledoneae	Poaceae	Saccharum	sp565	Saccharum_arundinaceum	Saccharum_arundinaceum[2,12]	C4	Kranz	×	with_Kranz[12]	C4[2,12]	×	Saccharum:C4	Anhui,Fujian,Gansu,Guangdong,Guangxi,Guizhou,Hainan,Hebei,Henan,Hubei,Jiangxi,Shaanxi,Sichuan,Taiwan,Xizang,Yunnan,Zhejiang	Perennial	×	×
2_Monocotyledoneae	Poaceae	Saccharum	sp566	Saccharum_fallax	Saccharum_fallax[12]	C4	Kranz	×	with_Kranz[12]	C4[12]	×	Saccharum:C4	Guangdong,Guangxi,Guizhou,Hainan,Yunnan	Perennial	×	×
2_Monocotyledoneae	Poaceae	Saccharum	sp567	Saccharum_formosanum	Saccharum_formosanum[12]/Erianthus_fastigiatus[2]	C4	Kranz	×	with_Kranz[12]	C4[1,12,2]	C4[R03]	Saccharum:C4	Fujian,Guangdong,Guizhou,Hainan,Jiangxi,Taiwan,Yunnan,Zhejiang	Perennial	×	×
2_Monocotyledoneae	Poaceae	Saccharum	sp568	Saccharum_narenga	Saccharum_narenga[12]	C4	Kranz	×	with_Kranz[12]	C4[12]	×	Saccharum:C4	Anhui,Fujian,Guangdong,Guangxi,Guizhou,Henan,Jiangsu,Sichuan,Taiwan,Yunnan,Zhejiang	Perennial	×	×
2_Monocotyledoneae	Poaceae	Saccharum	sp569	Saccharum_officinarum	Saccharum_officinarum[2,20,16,15,24,14,6,12]	C4	Kranz	×	with_Kranz[12]	C4[1,2,20,16,15,24,14,6,12]	C4[R03]	Saccharum:C4	Fujian,Guangdong,Guangxi,Hainan,Sichuan,Taiwan,Xizang,Yunnan	Perennial	×	×
2_Monocotyledoneae	Poaceae	Saccharum	sp570	Saccharum_ravennae	Erianthus_ravennae[25,2,17,16,18]	C4	Kranz	×	with_Kranz[25]	C4[1,25,2,17,16,18]	C4[R03]	Saccharum:C4	Xinjiang	Perennial	×	×
2_Monocotyledoneae	Poaceae	Saccharum	sp571	Saccharum_sinense	Saccharum_sinense[2,15,19,22,20,1,14]/Saccharurn_sinensis[24,12]	C4	Kranz	×	with_Kranz[12]	C4[1,2,15,19,22,20,1,14,24,12]	C4[R03]	Saccharum:C4	Anhui,Fujian,Guangdong,Guangxi,Guizhou,Hainan,Henan,Hubei,Hunan,Jiangxi,Shaanxi,Sichuan,Taiwan,Yunnan,Zhejiang	Perennial	×	×
2_Monocotyledoneae	Poaceae	Saccharum	sp572	Saccharum_spontaneum	Saccharum_spontaneum[15,2,20,16,24,14,6,12]	C4	Kranz	×	with_Kranz[12]	C4[1,15,2,20,16,24,14,6,12]	C4[R03]	Saccharum:C4	Anhui,Fujian,Guangdong,Guangxi,Guizhou,Hainan,Henan,Hubei,Hunan,Jiangsu,Jiangxi,Shaanxi,Sichuan,Taiwan,Xinjiang,Xizang,Yunnan,Zhejiang	Perennial	×	×
2_Monocotyledoneae	Poaceae	Sacciolepis	sp573	Sacciolepis_indica	Sacciolepis_indica[15,5,4,16,22,19,6]	C4	δ13C	–16.00‰[4];–10.94‰[5];	×	C4[15,5,4,16,22,19,6]	C4[R03]	Sacciolepis:C3	Anhui,Fujian,Guangdong,Guizhou,Hainan,Heilongjiang,Henan,Hubei,Jiangxi,Shandong,Sichuan,Taiwan,Yunnan,Zhejiang	Annual	×	C3[12]
2_Monocotyledoneae	Poaceae	Sacciolepis	sp694	Sacciolepis_myosuroides	Sacciolepis_myosuroides[12]	C3	×	×	without_Kranz[12]	C3[12]	×	Sacciolepis:C3	Fujian,Guangdong,Guangxi,Guizhou,Hainan,Xizang,Yunnan	Annual	×	×
2_Monocotyledoneae	Poaceae	Schizachyrium	sp574	Schizachyrium_brevifolium	Schizachyrium_brevifolium[12]/Andropogon_brevifolius[20,24,1]	C4	Kranz	×	with_Kranz[12]	C4[1,12,20,24,1]	×	Schizachyrium:C4	Anhui,Fujian,Guangdong,Guizhou,Hainan,Hebei,Henan,Hubei,Hunan,Jiangsu,Shandong,Sichuan,Taiwan,Xizang,Zhejiang	Annual	×	C3[21]
2_Monocotyledoneae	Poaceae	Schizachyrium	sp575	Schizachyrium_fragile	Schizachyrium_obliquiberbe[1]	C4	C4[1,R03,R01]	×	×	C4[1]	C4[R03]	Schizachyrium:C4	Anhui,Fujian,Guangdong,Guangxi,Hunan,Jiangxi,Taiwan	Annual	×	×
2_Monocotyledoneae	Poaceae	Schizachyrium	sp576	Schizachyrium_sanguineum	Schizachyrium_sanguineum[12]	C4	Kranz	×	with_Kranz[12]	C4[12]	×	Schizachyrium:C4	Fujian,Guangdong,Guangxi,Hainan,Hunan,Jiangxi,Sichuan,Xizang,Yunnan	Perennial	×	×
2_Monocotyledoneae	Poaceae	Sehima	sp577	Sehima_nervosum	Sehima_nervosum[20,15,1,14]/Sehima_nervosa[2]/Ischaemum_laxum[1,12]	C4	Kranz	×	with_Kranz[12]	C4[1,2,20,15,1,14,1,12,2]	×	Sehima:C4	Hainan,Yunnan	Perennial	×	×
2_Monocotyledoneae	Poaceae	Setaria	sp578	Setaria_arenaria	Setaria_arenaria[28,4,3,19,35,32,16,30]	C4	δ13C	–11.94[3];	×	C4[28,4,3,19,35,32,16,30]	C4[R03]	Setaria:C4	Hebei,Heilongjiang,NeiMongol,Shanxi	Annual	×	×
2_Monocotyledoneae	Poaceae	Setaria	sp579	Setaria_chondrachne	Setaria_chondrachne[16,22]	C4	C4[16,22,R01]	×	×	C4[16,22]	×	Setaria:C4	Anhui,Guangxi,Guizhou,Henan,Hubei,Hunan,Jiangsu,Jiangxi,Sichuan,Yunnan,Zhejiang	Perennial	×	×
2_Monocotyledoneae	Poaceae	Setaria	sp580	Setaria_faberi	Setaria_faberii[1,4,2,22]/Setaria_faberi[20]	C4	C4[1,2,4,2,22,20,R03,R01]	×	×	C4[1,2,4,2,22,20]	C4[R03]	Setaria:C4	Anhui,Fujian,Guangxi,Guizhou,Heilongjiang,Henan,Hubei,Hunan,Jiangsu,Jiangxi,Jilin,Shandong,Sichuan,Taiwan,Yunnan,Zhejiang	Annual	×	×
2_Monocotyledoneae	Poaceae	Setaria	sp581	Setaria_forbesiana	Setaria_forbesiana[22,16,20]	C4	C4[22,16,20,R01]	×	×	C4[22,16,20]	×	Setaria:C4	Anhui,Gansu,Guangdong,Guangxi,Guizhou,Henan,Hubei,Hunan,Shaanxi,Sichuan,Yunnan,Zhejiang	Perennial	×	×
2_Monocotyledoneae	Poaceae	Setaria	sp582	Setaria_forbesiana_var._breviseta	Setaria_forbesiana_var._breviseta[1]	C4	C4[1,R01]	×	×	C4[1]	×	Setaria:C4	Guizhou	Perennial	×	×
2_Monocotyledoneae	Poaceae	Setaria	sp583	Setaria_guizhouensis	Setaria_guizhouensis[1]	C4	C4[1,R01]	×	×	C4[1]	×	Setaria:C4	Guizhou,Yunnan	Perennial	×	×
2_Monocotyledoneae	Poaceae	Setaria	sp584	Setaria_guizhouensis_var._paleata	Setaria_guizhouensis_var._paleata[1]	C4	C4[1,R01]	×	×	C4[1]	×	Setaria:C4	Guizhou	Perennial	×	×
2_Monocotyledoneae	Poaceae	Setaria	sp585	Setaria_intermedia	Setaria_intermedia[1]	C4	C4[1,R01]	×	×	C4[1]	×	Setaria:C4	Yunnan	Annual	×	×
2_Monocotyledoneae	Poaceae	Setaria	sp586	Setaria_italica	Setaria_italica[11,4,2,22,24,19,16,20,25,15,14,6,37]/Setaria_italica_var._germanica[1]	C4	δ13C&Kranz	–11.61[11];–14.00[4];	with_Kranz[4,25]	C4[1,2,11,4,2,22,24,19,16,20,25,15,14,6,37,1]	C4[R03]	Setaria:C4	Anhui,Hebei,Fujian,Guangdong,Guizhou,Hainan,Heilongjiang,Henan,Hubei,Jiangxi,NeiMongol,Ningxia,Shaanxi,Shandong,Shanxi,Sichuan,Taiwan,Xinjiang,Xizang,Yunnan,Zhejiang	Annual	×	×
2_Monocotyledoneae	Poaceae	Setaria	sp587	Setaria_palmifolia	Setaria_palmifolia[15,2,22,16,24,20,14,6,12]	C4	Kranz	×	with_Kranz[12]	C4[1,15,2,22,16,24,20,14,6,12]	C4[R03]	Setaria:C4	Anhui,Fujian,Guangdong,Guangxi,Guizhou,Hainan,Hubei,Hunan,Jiangxi,Sichuan,Taiwan,Xizang,Yunnan,Zhejiang	Perennial	×	×
2_Monocotyledoneae	Poaceae	Setaria	sp588	Setaria_parviflora	Setaria_parviflora[12]/Setaria_geniculata[2,16,15,20,14]/Setaria_pallidifusca[2,1,15]/Setaria_pallide−fusca[5]	C4	δ13C&Kranz	–11.62[5];	with_Kranz[12]	C4[1,2,12,5,2,1,15,2,16,15,20,14]	C4[R03]	Setaria:C4	Fujian,Guangdong,Guangxi,Guizhou,Hainan,Hunan,Jiangxi,Sichuan,Taiwan,Yunnan	Annual	Alien&Naturalized&Non–invasive	×
2_Monocotyledoneae	Poaceae	Setaria	sp589	Setaria_plicata	Setaria_plicata[22,16,20,6,12]	C4	δ13C&Kranz	–12.92[6];	with_Kranz[12]	C4[22,16,20,6,12]	×	Setaria:C4	Anhui,Fujian,Guangdong,Guangxi,Guizhou,Hainan,Hubei,Hunan,Jiangsu,Jiangxi,Sichuan,Taiwan,Xizang,Yunnan,Zhejiang	Perennial	×	×
2_Monocotyledoneae	Poaceae	Setaria	sp590	Setaria_plicata_var._leviflora	Setaria_plicata_var._leviflora[1]	C4	C4[1,R01]	×	×	C4[1]	×	Setaria:C4	Guangdong,Guangxi,Sichuan	Perennial	×	×
2_Monocotyledoneae	Poaceae	Setaria	sp591	Setaria_pumila	Setaria_pumila[2,12]/Setaria_glauca[1–3,6,7,14,15,17–22,24,25,27,28,30–32,35,38]/Setaria_lutescens[30–34,36,2,24,19,21,9]/Setaria_glauca_var._dura[1]	C4	δ13C&Kranz	–13.4[9];–13.3[9];–12.9[9];–16.8[7];–14.04[6];	with_Kranz[4,12,25]	C4[1,2,12,1,30–34,36,2,24,19,21,9,1–3,6,7,14,15,17–22,24,25,27,28,30–32,35,38]	C4[R03,R04]	Setaria:C4	Anhui,Hebei,Fujian,Guangdong,Guizhou,Hainan,Heilongjiang,Henan,Hubei,Hunan,Jiangxi,Ningxia,Shaanxi,Shandong,Jiangsu,Sichuan,Taiwan,Xinjiang,Xizang,Yunnan,Zhejiang	Annual	×	×
2_Monocotyledoneae	Poaceae	Setaria	sp592	Setaria_sphacelata	Setaria_sphacelata[12]/Setaria_splendida[12]/Setaria_anceps[12]	C4	Kranz	×	with_Kranz[12]	C4[12,12,12]	C4[R03]	Setaria:C4	Anhui,Chongqing,Fujian,Gansu,Guangdong,Guangxi,Guizhou,Hainan,Hebei,Heilongjiang,Henan,Hubei,Hunan,Jiangsu,Jiangxi,Jilin,Liaoning,NeiMongol,Ningxia,Qinghai,Shaanxi,Shandong,Shanxi,Sichuan,Taiwan,Xinjiang,Xizang,Yunnan,Zhejiang	Perennial	Alien&Naturalized&Non–invasive	×
2_Monocotyledoneae	Poaceae	Setaria	sp593	Setaria_verticillata	Setaria_verticillata[20,2,1]	C4	C4[1,2,20,1,R03,R01]	×	×	C4[1,2,20]	C4[R03]	Setaria:C4	NeiMongol,Taiwan,Yunnan	Annual	×	×
2_Monocotyledoneae	Poaceae	Setaria	sp594	Setaria_viridis	Setaria_viridis[2–4,6,7,9,11,14–22,25,27–38]/Setaria_viridis_var._purpurascens[34]	C4	δ13C&Kranz	–13.22[11];–15.7[7];–12.54[6];–13.5[9];_to–10.8[9];–17.9[4];–14.38[26];	with_Kranz[4]	C4[1,2–4,6,7,9,11,14–22,25,27–38,34]	C4[R03,R04]	Setaria:C4	Anhui,Fujian,Gansu,Guangdong,Guizhou,Hebei,Heilongjiang,Henan,Hubei,Hunan,Jiangsu,Jiangxi,Jilin,NeiMongol,Ningxia,Qinghai,Shaanxi,Shandong,Shanxi,Sichuan,Taiwan,Xinjiang,Xizang,Yunnan,Zhejiang	Annual	×	×
2_Monocotyledoneae	Poaceae	Setaria	sp595	Setaria_viridis_subsp._pachystachys	Setaria_viridis_subsp._pachystachys[1]	C4	C4[1,R01]	×	×	C4[1]	×	Setaria:C4	Guangdong,Taiwan	Annual	×	×
2_Monocotyledoneae	Poaceae	Setaria	sp596	Setaria_viridis_subsp._pycnocoma	Setaria_viridis_subsp._pycnocoma[1]/Setaria_viridis_ssp._pycnocoma[25]/Setaria_gigantea[34]	C4	C4[1,34,25,R01]	×	×	C4[1,34,25]	×	Setaria:C4	Gansu,Guizhou,Hebei,Heilongjiang,Guangdong,Hubei,Hunan,Jilin,NeiMongol,Shaanxi,Shandong,Sichuan,Xinjiang	Annual	×	×
2_Monocotyledoneae	Poaceae	Setaria	sp597	Setaria_yunnanensis	Setaria_yunnanensis[1]	C4	C4[1,R01]	×	×	C4[1]	×	Setaria:C4	Sichuan,Xizang,Yunnan	Annual	×	×
2_Monocotyledoneae	Poaceae	Sorghum	sp598	Sorghum_bicolor	Sorghum_bicolor[20,2,15,1,9]/Sorghum_vilgare[1]/Sorghum_vulgare[2,4,12]/Sorghum_japonicum[2]/Sorghum_dochna[20,2,6]/Sorghum_caffrorum[2]/Sorghum_technicum[1,2]	C4	Kranz	×	with_Kranz[4,12]	C4[1,2,20,15,1,9,2,4,12,6	C4[R03]	Sorghum:C4	Anhui,Chongqing,Fujian,Gansu,Guangdong,Guangxi,Guizhou,Hainan,Hebei,Heilongjiang,Henan,Hubei,Hunan,Jiangsu,Jiangxi,Jilin,Liaoning,NeiMongol,Ningxia,Qinghai,Shaanxi,Shandong,Shanxi,Sichuan,Taiwan,Xinjiang,Xizang,Yunnan,Zhejiang	Annual	Alien&Naturalized&Non–invasive	×
2_Monocotyledoneae	Poaceae	Sorghum	sp599	Sorghum_halepense	Sorghum_halepene[20,2,1,14]/Sorghum_halepense[12]/Sporobolus_halepense[1]	C4	Kranz	×	with_Kranz[12]	C4[1,2,20,1,14,1,12]	C4[R03]	Sorghum:C4	Anhui,Fujian,Guangdong,Hainan,Sichuan,Taiwan,Yunnan	Perennial	Alien&Naturalized&Invasive	×
2_Monocotyledoneae	Poaceae	Sorghum	sp600	Sorghum_nitidum	Sorghum_nitidum[12]	C4	Kranz	×	with_Kranz[12]	C4[12]	×	Sorghum:C4	Anhui,Fujian,Guangdong,Guangxi,Guizhou,Hainan,Hubei,Hunan,Jiangsu,Jiangxi,Shandong,Sichuan,Taiwan,Yunnan,Zhejiang	Perennial	×	×
2_Monocotyledoneae	Poaceae	Sorghum	sp601	Sorghum_propinquum	Sorghum_propingum[1,14]/Sorghum_propinquum[20,2,15]	C4	C4[1,2,14,20,15,R03,R01]	×	×	C4[1,2,14,20,15]	C4[R03]	Sorghum:C4	Fujian,Guangdong,Hainan,Sichuan,Taiwan,Yunnan	Perennial	×	×
2_Monocotyledoneae	Poaceae	Sorghum	sp602	Sorghum_sudanense	Sorghum_sudanense[25,20,2,19,1,4,6]	C4	Kranz	×	with_Kranz[4,25]	C4[1,2,25,20,2,19,1,4,6]	C4[R03]	Sorghum:C4	Anhui,Hebei,Fujian,Guizhou,Heilongjiang,Henan,NeiMongol,Ningxia,Shaanxi,Xinjiang,Zhejiang	Annual	×	×
2_Monocotyledoneae	Poaceae	Spartina	sp603	Spartina_alterniflora	Spartina_alterniflora[1,2]	C4	C4[1,2,R03,R01]	×	×	C4[1,2]	C4[R03]	Spartina:C4	Fujian,Guangdong,Guangxi,Hebei,Jiangsu,Shandong,Zhejiang	Perennial	Alien&Naturalized&Invasive	×
2_Monocotyledoneae	Poaceae	Spartina	sp604	Spartina_anglica	Spartina_anglica[1]/Spartina_townsendii[1,2]	C4	C4[1,2,R03,R01]	×	×	C4[1,2]	C4[R03]	Spartina:C4	Jiangsu,Zhejiang	Perennial	Alien&Naturalized&Invasive	×
2_Monocotyledoneae	Poaceae	Spinifex	sp605	Spinifex_littoreus	Spinifex_littoreus[1,12]	C4	Kranz	×	with_Kranz[12]	C4[1,12]	C4[R03]	Spinifex:C4	Fujian,Guangdong,Guangxi,Hainan,Taiwan	Perennial	×	×
2_Monocotyledoneae	Poaceae	Spodiopogon	sp606	Spodiopogon_cotulifer	Eccoilopus_cotulifer[22,1,6]	C4	C4[1,22,1,6,R03]	×	×	C4[1,22,1,6]	C4[R03]	×	Anhui,Fujian,Gansu,Guangdong,Guangxi,Guizhou,Hubei,Hunan,Jiangsu,Jiangxi,Shaanxi,Sichuan,Taiwan,Yunnan,Zhejiang	Perennial	×	×
2_Monocotyledoneae	Poaceae	Spodiopogon	sp607	Spodiopogon_sibiricus	Spodiopogon_sibiricus[2–4,30–34,36,21,22,19,11,17,18]/Spodiopogon_sibiricas[1]	C4	δ13C&Kranz	–11.54[11];–12.30[4];	with_Kranz[4]	C4[1,2,2–4,30–34,36,21,22,19,11,17,18,1]	C4[R03,R04]	Spodiopogon:C4	Anhui,Gansu,Guangdong,Guizhou,Hainan,Hebei,Heilongjiang,Henan,Hubei,Hunan,Jiangsu,Jiangxi,Jilin,Liaoning,NeiMongol,Ningxia, Shaanxi,Shanxi,Shandong,Sichuan,Zhejiang	Perennial	×	×
2_Monocotyledoneae	Poaceae	Sporobolus	sp608	Sporobolus_diandrus	Sporobolus_diander[2,1,6,12]	C4	Kranz	×	with_Kranz[12]	C4[1,2,6,12]	C4[R03]	Sporobolus:C4	Fujian,Guangdong,Guangxi,Guizhou,Sichuan,Taiwan,Yunnan	Perennial	×	×
2_Monocotyledoneae	Poaceae	Sporobolus	sp609	Sporobolus_fertilis	Sporobolus_fertilis[20,2,22,24,15,1,6]/Sporobolus_elongatus[20,2,14,12]/Sporobolus_indicus[2,14]	C4	Kranz	×	with_Kranz[12]	C4[1,2,20,22,24,15,1,6,2,14,20,2,14,12]	C4[R03]	Sporobolus:C4	Anhui,Fujian,Gansu,Guangdong,Guizhou,Hainan,Henan,Hubei,Hunan,Jiangsu,Jiangxi,Shaanxi,Shandong,Sichuan,Taiwan,Xizang,Yunnan,Zhejiang	Perennial	×	×
2_Monocotyledoneae	Poaceae	Sporobolus	sp610	Sporobolus_hancei	Sporobolus_hancei[1,12]	C4	Kranz	×	with_Kranz[12]	C4[1,12]	×	Sporobolus:C4	Fujian,Guangdong,Guangxi,Hainan,Jiangsu,Taiwan	Perennial	×	×
2_Monocotyledoneae	Poaceae	Sporobolus	sp611	Sporobolus_piliferus	Sporobolus_piliferus[1,6]	C4	C4[1,6,R01]	×	×	C4[1,6]	×	Sporobolus:C4	Anhui,Jiangxi,Zhejiang	Annual	×	×
2_Monocotyledoneae	Poaceae	Sporobolus	sp612	Sporobolus_pumilus	Spartina_patens[1,2]	C4	C4[1,2,R03,R01]	×	×	C4[1,2]	C4[R03]	Sporobolus:C4	Anhui,Chongqing,Fujian,Gansu,Guangdong,Guangxi,Guizhou,Hainan,Hebei,Heilongjiang,Henan,Hubei,Hunan,Jiangsu,Jiangxi,Jilin,Liaoning,NeiMongol,Ningxia,Qinghai,Shaanxi,Shandong,Shanxi,Sichuan,Taiwan,Xinjiang,Xizang,Yunnan,Zhejiang	Perennial	×	×
2_Monocotyledoneae	Poaceae	Sporobolus	sp613	Sporobolus_virginicus	Sporobolus_virginicus[1,12]/Sporobolus_littoralis[2]	C4	Kranz	×	with_Kranz[12]	C4[1,2,12,2]	C4[R03]	Sporobolus:C4	Fujian,Guangdong,Hainan,Taiwan,Zhejiang	Perennial	×	×
2_Monocotyledoneae	Poaceae	Stenotaphrum	sp614	Stenotaphrum_helferi	Stenotaphrum_helferi[1,12]	C4	Kranz	×	with_Kranz[12]	C4[1,12]	×	Stenotaphrum:C4	Fujian,Guangdong,Hainan,Yunnan	Perennial	×	×
2_Monocotyledoneae	Poaceae	Stenotaphrum	sp615	Stenotaphrum_micranthum	Stenotaphrum_subulatum[1,2]	C4	C4[1,2,R01]	×	×	C4[1,2]	×	Stenotaphrum:C4	Hainan	Perennial	×	×
2_Monocotyledoneae	Poaceae	Stenotaphrum	sp616	Stenotaphrum_secundatum	Stenotaphrum_secundatum [14]	C4	C4[14,R03,R01]	×	×	C4[14]	C4[R03]	Stenotaphrum:C4	Guangdong	Perennial	Alien&Naturalized&Non–invasive	×
2_Monocotyledoneae	Poaceae	Stipagrostis	sp617	Stipagrostis_grandiglumis	Aristida_grandiglumis[16]	C4	C4[16,R01]	×	×	C4[16]	×	Stipagrostis:C4	Gansu,Xinjiang	Perennial	×	×
2_Monocotyledoneae	Poaceae	Stipagrostis	sp618	Stipagrostis_pennata	Stipagrosit_spennata[10]/Aristida_pennata[19,1,16]	C4	δ13C	–13.13[10];	×	C4[1,10,19,1,16]	×	Stipagrostis:C4	Xinjiang,Yunnan	Perennial	×	×
2_Monocotyledoneae	Poaceae	Themeda	sp619	Themeda_caudata	Themeda_caudata[12]	C4	Kranz	×	with_Kranz[12]	C4[12]	×	Themeda:C4	Fujian,Guangdong,Guangxi,Guizhou,Hainan,Hubei,Jiangxi,Sichuan,Taiwan,Xizang,Yunnan,Zhejiang	Perennial	×	×
2_Monocotyledoneae	Poaceae	Themeda	sp620	Themeda_triandra	Themeda_triandra[20,2,24,19,3,1,14,9,12]/Themeda_japonica[21,22,1,4]/Themeda_forskolii[1]	C4	δ13C&Kranz	–11.34[3];–12.0[9];–12.1[9];	with_Kranz[4,12]	C4[1,2,20,24,19,3,1,14,9,12,1,21,22,1,4]	C4[R03]	Themeda:C4	Anhui,Fujian,Guizhou,Hainan,Hebei,Henan,Hubei,Jiangsu,Jiangxi,Shaanxi,Shandong,Sichuan,Taiwan,Xizang,Yunnan,Zhejiang	Perennial	×	×
2_Monocotyledoneae	Poaceae	Themeda	sp621	Themeda_villosa	Themeda_villosa[6,12,12]	C4	Kranz	×	with_Kranz[12]	C4[6,12,12]	×	Themeda:C4	Fujian,Guangdong,Guangxi,Guizhou,Hainan,Henan,Hubei,Hunan,Jiangxi,Sichuan,Xizang,Yunnan,Zhejiang	Perennial	×	×
2_Monocotyledoneae	Poaceae	Thuarea	sp622	Thuarea_involuta	Thuarea_involuta[2,1,14,12]	C4	Kranz	×	with_Kranz[12]	C4[1,2,14,12]	C4[R03]	Thuarea:C4	Guangdong,Hainan,Taiwan	Perennial	×	×
2_Monocotyledoneae	Poaceae	Tragus	sp623	Tragus_berteronianus	Tragus_berteronianus[1–4,21,19,17,7,18]/Tragus_berteroninus[20]	C4	δ13C&Kranz	–13.57[3];–12.8[7];	with_Kranz[4]	C4[1,2,1–4,21,19,17,7,18,20]	C4[R03]	Tragus:C4	Anhui,Gansu,Hebei,Jiangsu,NeiMongol,Shaanxi,Sichuan	Annual	×	×
2_Monocotyledoneae	Poaceae	Tragus	sp624	Tragus_mongolorum	Tragus_mongolorum[2,17,18]/Tragus_racemosus[3,1,4,7]/Tragus_biflorus[20,2,15]	C4	δ13C&Kranz	–13.95‰[3];–16.3‰[7];	with_Kranz[4]	C4[1,2,17,18,20,2,15,3,1,4,7]	C4[R03,R04]	Tragus:C4	Gansu,Hebei,NeiMongol,Ningxia,Qinghai,Shanxi,Sichuan,Xizang,Yunnan	Annual	×	C3[21]
2_Monocotyledoneae	Poaceae	Tripogon	sp625	Tripogon_chinensis	Tripogon_chinensis[2,21,24,32,15,3,1]	C4	δ13C	–12.69‰[3];	×	C4[1,2,21,24,32,15,3,1]	C4[R03,R04]	Tripogon:C4	Anhui,Gansu,Hebei,Heilongjiang,Henan,Hubei,Jiangsu,Liaoning,NeiMongol,Ningxia,Shaanxi,Shandong,Shanxi,Sichuan,Taiwan,Xinjiang,Xizang,Yunnan	Perennial	×	C3[36]
2_Monocotyledoneae	Poaceae	Tripogon	sp626	Tripogon_filiformis	Tripogon_filiformis[24,19,27,6]/Tripogon_nanus[15,1]	C4	C4[1,24,19,27,6,15,R01]	×	×	C4[1,24,19,27,6,15,1]	×	Tripogon:C4	Fujian,Guizhou,Henan,Shaanxi,Sichuan,Xizang,Yunnan,Zhejiang	Perennial	×	×
2_Monocotyledoneae	Poaceae	Tripogon	sp627	Tripogon_humilis	Tripogon_humilis[1]	C4	C4[1,R01]	×	×	C4[1]	×	Tripogon:C4	Xizang	Perennial	×	×
2_Monocotyledoneae	Poaceae	Tripogon	sp628	Tripogon_longearistatus	Tripogon_longe−aristatus[1]	C4	C4[1,R01]	×	×	C4[1]	×	Tripogon:C4	Fujian,Gansu,Guangdong,Guizhou,Hunan,Jiangxi,Shaanxi,Sichuan,Yunnan,Zhejiang	Perennial	×	×
2_Monocotyledoneae	Poaceae	Tripogon	sp629	Tripogon_purpurascens	Tripogon_purpurascens[25,2,3,1]	C4	δ13C	–13.78[3];	×	C4[1,25,2,3,1]	C4[R03,R04]	Tripogon:C4	Xinjiang	Perennial	×	×
2_Monocotyledoneae	Poaceae	Tripogon	sp630	Tripogon_sichuanicus	Tripogon_bromoides[24,15,1]	C4	C4[1,24,15,R01]	×	×	C4[1,24,15,1]	×	Tripogon:C4	Sichuan	Perennial	×	×
2_Monocotyledoneae	Poaceae	Tripogon	sp631	Tripogon_yunnanensis	Tripogon_bromoides_var._yunnanensis[1]	C4	C4[1,R01]	×	×	C4[1]	×	Tripogon:C4	Sichuan,Xizang,Yunnan	Perennial	×	×
2_Monocotyledoneae	Poaceae	Tripsacum	sp632	Tripsacum_dactyloides	Tripsacum_dactyloides[2]	C4	C4[1,2,R03,R01]	×	×	C4[1,2]	C4[R03]	Tripsacum:C4	Anhui,Chongqing,Fujian,Gansu,Guangdong,Guangxi,Guizhou,Hainan,Hebei,Heilongjiang,Henan,Hubei,Hunan,Jiangsu,Jiangxi,Jilin,Liaoning,NeiMongol,Ningxia,Qinghai,Shaanxi,Shandong,Shanxi,Sichuan,Taiwan,Xinjiang,Xizang,Yunnan,Zhejiang	Perennial	Alien&Naturalized&Non–invasive	×
2_Monocotyledoneae	Poaceae	Urochloa	sp634	Urochloa_glumaris	Urochloa_paspaloides[1,12]/Panicum_ambiguum[2]	C4	Kranz	×	with_Kranz[12]	C4[1,2,12,2]	C4[R03]	Urochloa:C4	Hainan,Yunnan	Annual	×	×
2_Monocotyledoneae	Poaceae	Urochloa	sp633	Urochloa_panicoides	Urochloa_panicoides[1,2]/Urochloa_longifolia[1]/Urochloa_longifolia_var._yuanmiuensis[1]	C4	C4[1,2,R03,R01]	×	×	C4[1,2]	C4[R03]	Urochloa:C4	Sichuan,Yunnan	Annual	×	×
2_Monocotyledoneae	Poaceae	Urochloa	sp635	Urochloa_reptans	Urochloa_reptans[1,6,12]/Panicum_reptans[2,20]	C4	Kranz	×	with_Kranz[12]	C4[1,2,6,12,2,20]	C4[R03]	Urochloa:C4	Guangdong,Guangxi,Guizhou,Hunan,Sichuan,Taiwan,Yunnan	Annual	×	×
2_Monocotyledoneae	Poaceae	Urochloa	sp636	Urochloa_reptans_var._glabra	Urochloa_reptans_var._glabra[1,12]	C4	Kranz	×	with_Kranz[12]	C4[1,12]	×	Urochloa:C4	Yunnan	Annual	×	×
2_Monocotyledoneae	Poaceae	Urochloa	sp637	Urochloa_setigera	Urochloa_cordata[1]/Urochloa_setigera[12]	C4	Kranz	×	with_Kranz[12]	C4[1,12]	×	Urochloa:C4	Guangdong,Hainan	Perennial	×	×
2_Monocotyledoneae	Poaceae	Zea	sp638	Zea_mays	Zea_mays[2,15,1,4,7,14,6,37,12]	C4	δ13C&Kranz	–14.1[7];	with_Kranz[4,12]	C4[1,2,15,4,7,14,6,37,12]	C4[R03]	Zea:C4	Anhui,Chongqing,Fujian,Gansu,Guangdong,Guangxi,Guizhou,Hainan,Hebei,Heilongjiang,Henan,Hubei,Hunan,Jiangsu,Jiangxi,Jilin,Liaoning,NeiMongol,Ningxia,Qinghai,Shaanxi,Shandong,Shanxi,Sichuan,Taiwan,Xinjiang,Xizang,Yunnan,Zhejiang	Annual	Alien&Naturalized&Non–invasive	×
2_Monocotyledoneae	Poaceae	Zea	sp639	Zea_mexicana	Euchlaena_mexicana[12]	C4	Kranz	×	with_Kranz[12]	C4[12]	×	×	Taiwan	Annual	Alien&Naturalized&Non–invasive	×
2_Monocotyledoneae	Poaceae	Zoysia	sp640	Zoysia_japonica	Zoysia_japonica[2,21,19,1,4,14,6]/Zoysia_matrella_var._japonica[20,12]	C4	δ13C&Kranz	–16.00[4];–15.15[6];	with_Kranz[4,12]	C4[1,2,21,19,1,4,14,6,20,12]	C4[R03]	Zoysia:C4	Hebei,Guangdong,Jiangsu,Jiangxi,Liaoning,Shandong,Taiwan,Zhejiang	Perennial	×	×
2_Monocotyledoneae	Poaceae	Zoysia	sp641	Zoysia_macrostachya	Zoysia_macrostachya[1]	C4	C4[1,R01]	×	×	C4[1]	×	Zoysia:C4	Anhui,Fujian,Jiangsu,Shandong,Zhejiang	Perennial	×	×
2_Monocotyledoneae	Poaceae	Zoysia	sp642	Zoysia_matrella	Zoysia_matrella[2,1,14,12]/Zoysia_tenuifolia[20,2,15,1,14]	C4	Kranz	×	with_Kranz[12]	C4[1,2,14,12,20,2,15,1,14]	C4[R03]	Zoysia:C4	Guangdong,Hainan,Taiwan	Perennial	×	×
2_Monocotyledoneae	Poaceae	Zoysia	sp643	Zoysia_sinica	Zoysia_sinica[19,1]/Zoysia_sinica_var._nipponica[1]	C4	C4[1,19,R01]	×	×	C4[1,19,1]	×	Zoysia:C4	Anhui,Fujian,Guangdong,Guangxi,Hebei,Jiangsu,Liaoning,Shandong,Taiwan,Zhejiang	Perennial	×	×
2_Monocotyledoneae	Potamogetonaceae	Potamogeton	sp644	Potamogeton_crispus	Potamogeton_crispus[38,7,3,16,6]	C4	δ13C	–14.9[7];	×	C4[38,7,3,16,6]	×	×	Fujian,Guizhou,Hebei,Heilongjiang,Henan,Hubei,Jiangsu,Jilin,Liaoning,NeiMongol,Ningxia,Qinghai,Shaanxi,Shandong,Shanxi,Sichuan,Taiwan,Xinjiang,Xizang,Yunnan,Zhejiang	Perennial	×	×
2_Monocotyledoneae	Potamogetonaceae	Potamogeton	sp645	Potamogeton_distinctus	Potamogeton_distinctus[38,16,6]	C4	C4[38,16,6]	×	×	C4[38,16,6]	×	×	Fujian,Gansu,Guangdong,Guizhou,Hebei,Heilongjiang,Henan,Hubei,Hunan,Jiangsu,Jiangxi,Jilin,Liaoning,NeiMongol,Qinghai,Shaanxi,Shandong,Shanxi,Sichuan,Taiwan,Xinjiang,Xizang,Yunnan,Zhejiang	Perennial	×	×
2_Monocotyledoneae	Potamogetonaceae	Potamogeton	sp646	Potamogeton_lucens	Potamogeton_lucens[17,3,16,18]	C4	C4[17,3,16,18]	×	×	C4[17,3,16,18]	×	×	Anhui,Gansu,Hebei,Heilongjiang,Henan,Hubei,Jiangsu,Jiangxi,Jilin,NeiMongol,Ningxia,Qinghai,Shaanxi,Shandong,Shanxi,Xinjiang,Xizang,Yunnan	Perennial	×	×
2_Monocotyledoneae	Potamogetonaceae	Potamogeton	sp647	Potamogeton_natans	Potamogeton_natans[16]	C4	C4[16]	×	×	C4[16]	×	×	Heilongjiang,Xizang	Perennial	×	×
2_Monocotyledoneae	Potamogetonaceae	Potamogeton	sp648	Potamogeton_perfoliatus	Potamogeton_perfoliatus[38,17,3,16,6,18]	C4	C4[38,17,3,16,6,18]	×	×	C4[38,17,3,16,6,18]	×	×	Gansu,Guizhou,Hebei,Heilongjiang,Henan,Hubei,Hunan,Jilin,Liaoning,NeiMongol,Qinghai,Shandong,Shanxi,Xinjiang,Xizang,Yunnan	Perennial	×	×
2_Monocotyledoneae	Potamogetonaceae	Potamogeton	sp649	Potamogeton_praelongus	Potamogeton_praelongus[16]	C4	C4[16]	×	×	C4[16]	×	×	Heilongjiang,Jilin,Liaoning,Xinjiang,Yunnan	Perennial	×	×
2_Monocotyledoneae	Potamogetonaceae	Potamogeton	sp650	Potamogeton_pusillus	Potamogeton_pusillus[16]/Potamogeton_panormitanus[3]	C4	C4[16,3]	×	×	C4[16,3]	×	×	Anhui,Fujian,Gansu,Hainan,Heilongjiang,Hebei,Henan,Hubei,Hunan,Jiangsu,Jilin,Liaoning,NeiMongol,Ningxia,Qinghai,Shaanxi,Shanxi,Sichuan,Taiwan,Xinjiang,Xizang,Yunnan,Zhejiang	Perennial	×	×
2_Monocotyledoneae	Potamogetonaceae	Potamogeton	sp651	Potamogeton_wrightii	Potamogeton_malaianus[16,6]	C4	C4[16,6]	×	×	C4[16,6]	×	×	Anhui,Fujian,Hebei,Heilongjiang,Henan,Hubei,Hunan,Jilin,Liaoning,NeiMongol,Ningxia,Qinghai,Shaanxi,Shandong,Shanxi,Sichuan,Taiwan,Xinjiang,Yunnan,Zhejiang	Perennial	×	×
